# Supplementary material for: Patterned invagination prevents mechanical instability during gastrulation
Source: Nature. 2025 Sep 3;646(8085):627–36. doi: 10.1038/s41586-025-09480-3 (PMC12527948; doi:10.1038/s41586-025-09480-3)
Supplement: Supplementary file 4 — Supplementary Videos 1–17 [file 41586_2025_9480_MOESM4_ESM.zip]

Archive with 18 entries (18 files):
- 2023-10-18195B-s4/TEXT_CF_2025-07-14_main_furrow_supplementary_video_guide.docx
- 2023-10-18195B-s4/VIDEOS_CF_Vid1.mp4
- 2023-10-18195B-s4/VIDEOS_CF_Vid10.mp4
- 2023-10-18195B-s4/VIDEOS_CF_Vid11.mp4
- 2023-10-18195B-s4/VIDEOS_CF_Vid12.mp4
- 2023-10-18195B-s4/VIDEOS_CF_Vid13.mp4
- 2023-10-18195B-s4/VIDEOS_CF_Vid14.mp4
- 2023-10-18195B-s4/VIDEOS_CF_Vid15.mp4
- 2023-10-18195B-s4/VIDEOS_CF_Vid16.mp4
- 2023-10-18195B-s4/VIDEOS_CF_Vid17.mp4
- 2023-10-18195B-s4/VIDEOS_CF_Vid2.mp4
- 2023-10-18195B-s4/VIDEOS_CF_Vid3.mp4
- 2023-10-18195B-s4/VIDEOS_CF_Vid4.mp4
- 2023-10-18195B-s4/VIDEOS_CF_Vid5.mp4
- 2023-10-18195B-s4/VIDEOS_CF_Vid6.mp4
- 2023-10-18195B-s4/VIDEOS_CF_Vid7.mp4
- 2023-10-18195B-s4/VIDEOS_CF_Vid8.mp4
- 2023-10-18195B-s4/VIDEOS_CF_Vid9.mp4
