# Supplementary material for: Patterned invagination prevents mechanical instability during gastrulation
Source: Nature. 2025 Sep 3;646(8085):627–36. doi: 10.1038/s41586-025-09480-3 (PMC12527948; doi:10.1038/s41586-025-09480-3)
Supplement: Supplementary file 5 — Supplementary Data (source data Supplementary Figure 2) [file 41586_2025_9480_MOESM5_ESM.xlsx]

## Sheet: FigS2a, Apical Area
	Label	Area	Perim	Circ	Feret	FeretX	FeretY	FeretAngle	MinFeret	AR	Round	Solidity	Lineage	Cell	Time	NormArea	NormPerim	TotalArea	TotalPerim	NormTotalArea	NormTotalPerim
1	btd-gap_z3_t55s_E10_CARE_s21_0x0_w1578_h1002_flipn.tif:cell1_t1:1	778	110.82	0.796	41.976	359	339	102.381	24.749	1.59	0.629	1.003	cell1	c1m	t1	1	1	778	110.82	1	1
2	btd-gap_z3_t55s_E10_CARE_s21_0x0_w1578_h1002_flipn.tif:cell1_t2:25	1662	153.913	0.882	57.078	467.667	394.333	110.869	38.968	1.407	0.711	1.007	cell1	c1d	t2	2.13625	1.38886	1662	153.913	2.13625	1.38886
3	btd-gap_z3_t55s_E10_CARE_s21_0x0_w1578_h1002_flipn.tif:cell1_t3_a:35	408	79.281	0.816	29.017	488	431	91.975	20.524	1.35	0.741	1	cell1	c1a	t3	0.524422	0.715403	909	167.134	1.16838	1.50816
4	btd-gap_z3_t55s_E10_CARE_s21_0x0_w1578_h1002_flipn.tif:cell1_t3_b:35	501	87.853	0.816	35.128	497	485	85.101	21.473	1.631	0.613	0.988	cell1	c1b	t3	0.643959	0.792754	909	167.134	1.16838	1.50816
5	btd-gap_z3_t55s_E10_CARE_s21_0x0_w1578_h1002_flipn.tif:cell2_t1:1	723	103.164	0.854	39.661	377	358	56.31	26.346	1.4	0.714	1.004	cell2	c2m	t1	1	1	723	103.164	1	1
6	btd-gap_z3_t55s_E10_CARE_s21_0x0_w1578_h1002_flipn.tif:cell2_t2:24	1592	150.275	0.886	52.873	491.667	379.667	113.009	42.488	1.192	0.839	1.003	cell2	c2d	t2	2.20194	1.45666	1592	150.275	2.20194	1.45666
7	btd-gap_z3_t55s_E10_CARE_s21_0x0_w1578_h1002_flipn.tif:cell2_t3_a:34	496	90.269	0.765	36	531	459	90	17	1.965	0.509	1	cell2	c2a	t3	0.68603	0.875005	915	171.412	1.26556	1.66155
8	btd-gap_z3_t55s_E10_CARE_s21_0x0_w1578_h1002_flipn.tif:cell2_t3_b:34	419	81.143	0.8	31.145	522	436	95.528	16.84	1.714	0.583	1.001	cell2	c2b	t3	0.57953	0.786544	915	171.412	1.26556	1.66155
9	btd-gap_z3_t55s_E10_CARE_s21_0x0_w1578_h1002_flipn.tif:cell3_t1:1	668	103.631	0.782	38	350	371	90	21.561	1.616	0.619	0.999	cell3	c3m	t1	1	1	668	103.631	1	1
10	btd-gap_z3_t55s_E10_CARE_s21_0x0_w1578_h1002_flipn.tif:cell3_t2:26	1451	142.784	0.894	51.887	461.5	471.75	57.995	36.987	1.349	0.741	1.005	cell3	c3d	t2	2.17216	1.37781	1451	142.784	2.17216	1.37781
11	btd-gap_z3_t55s_E10_CARE_s21_0x0_w1578_h1002_flipn.tif:cell3_t3_a:36	453	82.948	0.827	33.061	474	516	86.532	19.914	1.472	0.68	0.992	cell3	c3a	t3	0.678144	0.800417	926	167.105	1.38623	1.6125
12	btd-gap_z3_t55s_E10_CARE_s21_0x0_w1578_h1002_flipn.tif:cell3_t3_b:36	473	84.157	0.839	31.785	467	490	87.295	20.053	1.437	0.696	1.005	cell3	c3b	t3	0.708084	0.812083	926	167.105	1.38623	1.6125
13	btd-gap_z3_t55s_E10_CARE_s21_0x0_w1578_h1002_flipn.tif:cell4_t1:1	658	97.72	0.866	35.693	334	437	78.69	22.921	1.416	0.706	1.001	cell4	c4m	t1	1	1	658	97.72	1	1
14	btd-gap_z3_t55s_E10_CARE_s21_0x0_w1578_h1002_flipn.tif:cell4_t2:29	1548	149.548	0.87	57.891	466.25	427.5	111.801	38.808	1.352	0.74	1.007	cell4	c4d	t2	2.35258	1.53037	1548	149.548	2.35258	1.53037
15	btd-gap_z3_t55s_E10_CARE_s21_0x0_w1578_h1002_flipn.tif:cell4_t3_a:36	500	88.011	0.811	35.014	456	480	91.637	20.302	1.651	0.606	0.998	cell4	c4a	t3	0.759878	0.900645	1016	175.659	1.54407	1.79757
16	btd-gap_z3_t55s_E10_CARE_s21_0x0_w1578_h1002_flipn.tif:cell4_t3_b:36	516	87.648	0.844	32.249	438	506	82.875	23.672	1.302	0.768	1.002	cell4	c4b	t3	0.784195	0.89693	1016	175.659	1.54407	1.79757
17	btd-gap_z3_t55s_E10_CARE_s21_0x0_w1578_h1002_flipn.tif:cell5_t1:1	724	103.239	0.854	40.817	383	327	59.036	24.883	1.511	0.662	1.002	cell5	c5m	t1	1	1	724	103.239	1	1
18	btd-gap_z3_t55s_E10_CARE_s21_0x0_w1578_h1002_flipn.tif:cell5_t2:24	1957	177.657	0.779	68.007	498.333	327	107.103	39.712	1.54	0.649	0.996	cell5	c5d	t2	2.70304	1.72083	1957	177.657	2.70304	1.72083
19	btd-gap_z3_t55s_E10_CARE_s21_0x0_w1578_h1002_flipn.tif:cell5_t3_a:34	406	78.976	0.818	29.012	525.167	437.333	148.867	19.804	1.389	0.72	0.996	cell5	c5a	t3	0.560773	0.764982	873	160.353	1.2058	1.55322
20	btd-gap_z3_t55s_E10_CARE_s21_0x0_w1578_h1002_flipn.tif:cell5_t3_b:34	467	81.377	0.886	29.236	522	435.833	43.614	22.752	1.216	0.823	1.009	cell5	c5b	t3	0.645028	0.788239	873	160.353	1.2058	1.55322
21	btd-gap_z3_t55s_E10_CARE_s21_0x0_w1578_h1002_flipn.tif:cell6_t1:1	693	99.805	0.874	35.355	343	468	81.87	24.989	1.287	0.777	1	cell6	c6m	t1	1	1	693	99.805	1	1
22	btd-gap_z3_t55s_E10_CARE_s21_0x0_w1578_h1002_flipn.tif:cell6_t2:27	1634	151.902	0.89	56.777	448.25	481.5	100.914	37.472	1.497	0.668	1.005	cell6	c6d	t2	2.35786	1.52199	1634	151.902	2.35786	1.52199
23	btd-gap_z3_t55s_E10_CARE_s21_0x0_w1578_h1002_flipn.tif:cell6_t3_a:37	438	81.715	0.824	31.158	424.5	566.5	51.843	19.52	1.507	0.664	0.998	cell6	c6a	t3	0.632035	0.818747	945	170.407	1.36364	1.7074
24	btd-gap_z3_t55s_E10_CARE_s21_0x0_w1578_h1002_flipn.tif:cell6_t3_b:37	507	88.692	0.81	34.205	427	546	74.745	19.728	1.573	0.636	1.009	cell6	c6b	t3	0.731602	0.888653	945	170.407	1.36364	1.7074
25	btd-gap_z3_t55s_E10_CARE_s21_0x0_w1578_h1002_flipn.tif:cell7_t1:1	649	96.863	0.869	33.287	348	433	32.735	26.408	1.209	0.827	1	cell7	c7m	t1	1	1	649	96.863	1	1
26	btd-gap_z3_t55s_E10_CARE_s21_0x0_w1578_h1002_flipn.tif:cell7_t2:26	1528	149.616	0.858	54.409	461.5	471.75	111.85	34.127	1.503	0.665	1.014	cell7	c7d	t2	2.35439	1.54461	1528	149.616	2.35439	1.54461
27	btd-gap_z3_t55s_E10_CARE_s21_0x0_w1578_h1002_flipn.tif:cell7_t3_a:36	478	81.617	0.902	29.155	466	559	84.094	22.071	1.176	0.851	1.007	cell7	c7a	t3	0.736518	0.842602	800	153.177	1.23267	1.58138
28	btd-gap_z3_t55s_E10_CARE_s21_0x0_w1578_h1002_flipn.tif:cell7_t3_b:36	322	71.56	0.79	28.792	456	535	69.677	16.346	1.654	0.605	1.013	cell7	c7b	t3	0.496148	0.738775	800	153.177	1.23267	1.58138
29	btd-gap_z3_t55s_E10_CARE_s21_0x0_w1578_h1002_flipn.tif:cell8_t1:1	706	102.311	0.848	37.054	374	378	93.094	24.839	1.431	0.699	0.999	cell8	c8m	t1	1	1	706	102.311	1	1
30	btd-gap_z3_t55s_E10_CARE_s21_0x0_w1578_h1002_flipn.tif:cell8_t2:26	1752	160.488	0.855	62.155	496	447.75	98.326	37.502	1.64	0.61	0.987	cell8	c8d	t2	2.48159	1.56863	1752	160.488	2.48159	1.56863
31	btd-gap_z3_t55s_E10_CARE_s21_0x0_w1578_h1002_flipn.tif:cell8_t3_a:36	473	83.965	0.843	30.017	491	528	91.909	22.615	1.201	0.833	0.999	cell8	c8a	t3	0.669972	0.820684	915	165.917	1.29603	1.62169
32	btd-gap_z3_t55s_E10_CARE_s21_0x0_w1578_h1002_flipn.tif:cell8_t3_b:36	442	81.952	0.827	32.28	477	538	73.811	19.8	1.546	0.647	0.994	cell8	c8b	t3	0.626062	0.801009	915	165.917	1.29603	1.62169
33	btd-gap_z3_t55s_E10_CARE_s21_0x0_w1578_h1002_flipn.tif:cell9_t1:1	662	101.718	0.804	38.897	374	378	46.042	26.464	1.405	0.712	0.994	cell9	c9m	t1	1	1	662	101.718	1	1
34	btd-gap_z3_t55s_E10_CARE_s21_0x0_w1578_h1002_flipn.tif:cell9_t2:26	1589	154.111	0.841	59.12	523.5	476.25	75.552	41.789	1.34	0.746	0.998	cell9	c9d	t2	2.4003	1.51508	1589	154.111	2.4003	1.51508
35	btd-gap_z3_t55s_E10_CARE_s21_0x0_w1578_h1002_flipn.tif:cell9_t3_a:36	491	83.987	0.875	29.614	501	541	78.311	22	1.256	0.796	1.004	cell9	c9a	t3	0.741692	0.825685	965	167.616	1.4577	1.64785
36	btd-gap_z3_t55s_E10_CARE_s21_0x0_w1578_h1002_flipn.tif:cell9_t3_b:36	474	83.629	0.852	30.594	493	516	78.69	20.763	1.345	0.744	1	cell9	c9b	t3	0.716012	0.822165	965	167.616	1.4577	1.64785

## Sheet: FigS2c, Strain Rate
	Unnamed: 0	Time	Region	Type	Strain Rate
350	0	0	Lateral	Btd	0.00746164
351	1	0	Lateral	Btd	0.00178554
352	2	0	Lateral	Btd	0.0169043
353	3	0	Lateral	Btd	1.86558e-05
354	4	0	Lateral	Btd	0.0195462
355	5	0	Lateral	Btd	0.00507651
356	6	0	Lateral	Btd	0.000983037
357	7	0	Lateral	Btd	0.0134385
358	8	0	Lateral	Btd	0.024153
359	9	0	Lateral	Btd	0.0132516
360	10	0	Lateral	Btd	0.0119345
361	11	0	Lateral	Btd	0.00831305
362	12	0	Lateral	Btd	0.0108241
363	13	0	Lateral	Btd	0.00207079
364	14	0.92	Lateral	Btd	0.00902119
365	15	0.92	Lateral	Btd	0.00590768
366	16	0.92	Lateral	Btd	0.00100086
367	17	0.92	Lateral	Btd	0.00546374
368	18	0.92	Lateral	Btd	0.00273619
369	19	0.92	Lateral	Btd	0.00772466
370	20	0.92	Lateral	Btd	0.00732183
371	21	0.92	Lateral	Btd	0.00574433
372	22	0.92	Lateral	Btd	0.00854172
373	23	0.92	Lateral	Btd	0.0257187
374	24	0.92	Lateral	Btd	0.013722
375	25	0.92	Lateral	Btd	0.00565098
376	26	0.92	Lateral	Btd	0.0108079
377	27	0.92	Lateral	Btd	0.00585469
378	28	1.84	Lateral	Btd	0.00277713
379	29	1.84	Lateral	Btd	0.0112109
380	30	1.84	Lateral	Btd	0.0104038
381	31	1.84	Lateral	Btd	0.0195274
382	32	1.84	Lateral	Btd	0.00883841
383	33	1.84	Lateral	Btd	0.0163296
384	34	1.84	Lateral	Btd	0.000916382
385	35	1.84	Lateral	Btd	0.00986562
386	36	1.84	Lateral	Btd	0.0218429
387	37	1.84	Lateral	Btd	0.0181738
388	38	1.84	Lateral	Btd	0.00568049
389	39	1.84	Lateral	Btd	0.00669545
390	40	1.84	Lateral	Btd	0.00953271
391	41	1.84	Lateral	Btd	0.0149742
392	42	2.76	Lateral	Btd	0.00994531
393	43	2.76	Lateral	Btd	0.00467296
394	44	2.76	Lateral	Btd	0.0238699
395	45	2.76	Lateral	Btd	0.0191954
396	46	2.76	Lateral	Btd	0.0178865
397	47	2.76	Lateral	Btd	0.0367231
398	48	2.76	Lateral	Btd	-0.00103767
399	49	2.76	Lateral	Btd	0.0123196
400	50	2.76	Lateral	Btd	0.0250195
401	51	2.76	Lateral	Btd	0.0288746
402	52	2.76	Lateral	Btd	0.0333582
403	53	2.76	Lateral	Btd	0.0154492
404	54	2.76	Lateral	Btd	0.011348
405	55	2.76	Lateral	Btd	0.0101155
406	56	3.68	Lateral	Btd	0.00624171
407	57	3.68	Lateral	Btd	0.0148149
408	58	3.68	Lateral	Btd	0.0246281
409	59	3.68	Lateral	Btd	0.0297232
410	60	3.68	Lateral	Btd	0.0165922
411	61	3.68	Lateral	Btd	0.0216801
412	62	3.68	Lateral	Btd	0.0168254
413	63	3.68	Lateral	Btd	0.0271511
414	64	3.68	Lateral	Btd	0.0325071
415	65	3.68	Lateral	Btd	0.0639297
416	66	3.68	Lateral	Btd	0.0633183
417	67	3.68	Lateral	Btd	0.0428193
418	68	3.68	Lateral	Btd	0.0240419
419	69	3.68	Lateral	Btd	0.0291688
420	70	4.6	Lateral	Btd	0.0537705
421	71	4.6	Lateral	Btd	0.0485897
422	72	4.6	Lateral	Btd	0.0675413
423	73	4.6	Lateral	Btd	0.0619877
424	74	4.6	Lateral	Btd	0.0440674
425	75	4.6	Lateral	Btd	0.0609275
426	76	4.6	Lateral	Btd	0.0139815
427	77	4.6	Lateral	Btd	0.037235
428	78	4.6	Lateral	Btd	0.0509162
429	79	4.6	Lateral	Btd	0.0477707
430	80	4.6	Lateral	Btd	0.0455461
431	81	4.6	Lateral	Btd	0.049548
432	82	4.6	Lateral	Btd	0.0385877
433	83	4.6	Lateral	Btd	0.0309653
434	84	5.52	Lateral	Btd	0.0458292
435	85	5.52	Lateral	Btd	0.0372467
436	86	5.52	Lateral	Btd	0.0482486
437	87	5.52	Lateral	Btd	0.0395189
438	88	5.52	Lateral	Btd	0.0364082
439	89	5.52	Lateral	Btd	0.0335332
440	90	5.52	Lateral	Btd	0.0154381
441	91	5.52	Lateral	Btd	0.0344986
442	92	5.52	Lateral	Btd	0.0453823
443	93	5.52	Lateral	Btd	0.0568745
444	94	5.52	Lateral	Btd	0.059053
445	95	5.52	Lateral	Btd	0.0485282
446	96	5.52	Lateral	Btd	0.0451593
447	97	5.52	Lateral	Btd	0.0406439
448	98	6.44	Lateral	Btd	0.04149
449	99	6.44	Lateral	Btd	0.0305005
450	100	6.44	Lateral	Btd	0.0614418
451	101	6.44	Lateral	Btd	0.0432204
452	102	6.44	Lateral	Btd	0.0397564
453	103	6.44	Lateral	Btd	0.0413127
454	104	6.44	Lateral	Btd	0.00952998
455	105	6.44	Lateral	Btd	0.0115168
456	106	6.44	Lateral	Btd	0.00746448
457	107	6.44	Lateral	Btd	0.0141913
458	108	6.44	Lateral	Btd	0.0244937
459	109	6.44	Lateral	Btd	0.0345407
460	110	6.44	Lateral	Btd	0.0256537
461	111	6.44	Lateral	Btd	0.022927
462	112	7.36	Lateral	Btd	0.0697637
463	113	7.36	Lateral	Btd	0.0555395
464	114	7.36	Lateral	Btd	0.063595
465	115	7.36	Lateral	Btd	0.0605097
466	116	7.36	Lateral	Btd	0.0289866
467	117	7.36	Lateral	Btd	0.0462352
468	118	7.36	Lateral	Btd	0.00554654
469	119	7.36	Lateral	Btd	0.0093586
470	120	7.36	Lateral	Btd	0.00364879
471	121	7.36	Lateral	Btd	0.0105206
472	122	7.36	Lateral	Btd	0.0134738
473	123	7.36	Lateral	Btd	0.0252087
474	124	7.36	Lateral	Btd	0.0172131
475	125	7.36	Lateral	Btd	0.0161467
476	126	8.28	Lateral	Btd	0.0693417
477	127	8.28	Lateral	Btd	0.0550327
478	128	8.28	Lateral	Btd	0.0547818
479	129	8.28	Lateral	Btd	0.054599
480	130	8.28	Lateral	Btd	0.0307386
481	131	8.28	Lateral	Btd	0.0337253
482	132	8.28	Lateral	Btd	0.00302175
483	133	8.28	Lateral	Btd	0.0187452
484	134	8.28	Lateral	Btd	0.012691
485	135	8.28	Lateral	Btd	0.0258741
486	136	8.28	Lateral	Btd	0.0384958
487	137	8.28	Lateral	Btd	0.0453892
488	138	8.28	Lateral	Btd	0.0401442
489	139	8.28	Lateral	Btd	0.0412205
490	140	9.2	Lateral	Btd	0.0728649
491	141	9.2	Lateral	Btd	0.0494211
492	142	9.2	Lateral	Btd	0.0477244
493	143	9.2	Lateral	Btd	0.0383264
494	144	9.2	Lateral	Btd	0.0384477
495	145	9.2	Lateral	Btd	0.0401977
496	146	9.2	Lateral	Btd	0.0124412
497	147	9.2	Lateral	Btd	0.00616551
498	148	9.2	Lateral	Btd	0.00728535
499	149	9.2	Lateral	Btd	0.0253562
500	150	9.2	Lateral	Btd	0.0369918
501	151	9.2	Lateral	Btd	0.0427554
502	152	9.2	Lateral	Btd	0.0504869
503	153	9.2	Lateral	Btd	0.0655332
504	154	10.12	Lateral	Btd	0.111153
505	155	10.12	Lateral	Btd	0.0816904
506	156	10.12	Lateral	Btd	0.0933701
507	157	10.12	Lateral	Btd	0.0771909
508	158	10.12	Lateral	Btd	0.0266735
509	159	10.12	Lateral	Btd	0.05767
510	160	10.12	Lateral	Btd	0.0183988
511	161	10.12	Lateral	Btd	0.015461
512	162	10.12	Lateral	Btd	0.0105142
513	163	10.12	Lateral	Btd	0.0244529
514	164	10.12	Lateral	Btd	0.0472119
515	165	10.12	Lateral	Btd	0.0585519
516	166	10.12	Lateral	Btd	0.0978208
517	167	10.12	Lateral	Btd	0.124836
518	168	11.04	Lateral	Btd	0.126114
519	169	11.04	Lateral	Btd	0.0885587
520	170	11.04	Lateral	Btd	0.0537521
521	171	11.04	Lateral	Btd	0.0372601
522	172	11.04	Lateral	Btd	0.0296957
523	173	11.04	Lateral	Btd	0.00638343
524	174	11.04	Lateral	Btd	0.0140186
525	175	11.04	Lateral	Btd	0.0115362
526	176	11.04	Lateral	Btd	0.00552329
527	177	11.04	Lateral	Btd	0.0333413
528	178	11.04	Lateral	Btd	0.0364503
529	179	11.04	Lateral	Btd	0.0505935
530	180	11.04	Lateral	Btd	0.0842337
531	181	11.04	Lateral	Btd	0.114015
532	182	11.96	Lateral	Btd	0.176599
533	183	11.96	Lateral	Btd	0.172787
534	184	11.96	Lateral	Btd	0.0478444
535	185	11.96	Lateral	Btd	0.0433352
536	186	11.96	Lateral	Btd	0.00658439
537	187	11.96	Lateral	Btd	0.0179472
538	188	11.96	Lateral	Btd	0.00474253
539	189	11.96	Lateral	Btd	0.0203972
540	190	11.96	Lateral	Btd	0.0184129
541	191	11.96	Lateral	Btd	0.0094004
542	192	11.96	Lateral	Btd	0.0197297
543	193	11.96	Lateral	Btd	0.132972
544	194	11.96	Lateral	Btd	0.247549
545	195	11.96	Lateral	Btd	0.171142
546	196	12.88	Lateral	Btd	0.18645
547	197	12.88	Lateral	Btd	0.146072
548	198	12.88	Lateral	Btd	0.0432917
549	199	12.88	Lateral	Btd	0.0537381
550	200	12.88	Lateral	Btd	0.00719852
551	201	12.88	Lateral	Btd	0.0133759
552	202	12.88	Lateral	Btd	0.00500388
553	203	12.88	Lateral	Btd	0.0376135
554	204	12.88	Lateral	Btd	0.0555469
555	205	12.88	Lateral	Btd	0.0109284
556	206	12.88	Lateral	Btd	0.0711743
557	207	12.88	Lateral	Btd	0.173415
558	208	12.88	Lateral	Btd	0.165263
559	209	12.88	Lateral	Btd	0.153872
560	210	13.8	Lateral	Btd	0.140704
561	211	13.8	Lateral	Btd	0.116639
562	212	13.8	Lateral	Btd	0.0365811
563	213	13.8	Lateral	Btd	0.0541645
564	214	13.8	Lateral	Btd	0.0134224
565	215	13.8	Lateral	Btd	0.00646717
566	216	13.8	Lateral	Btd	0.0132429
567	217	13.8	Lateral	Btd	0.0293429
568	218	13.8	Lateral	Btd	0.0241508
569	219	13.8	Lateral	Btd	0.0618464
570	220	13.8	Lateral	Btd	0.0991151
571	221	13.8	Lateral	Btd	0.122243
572	222	13.8	Lateral	Btd	0.0983737
573	223	13.8	Lateral	Btd	0.122959
574	224	14.72	Lateral	Btd	0.174034
575	225	14.72	Lateral	Btd	0.157333
576	226	14.72	Lateral	Btd	0.0671364
577	227	14.72	Lateral	Btd	0.140873
578	228	14.72	Lateral	Btd	0.0148163
579	229	14.72	Lateral	Btd	0.0865205
580	230	14.72	Lateral	Btd	0.00367279
581	231	14.72	Lateral	Btd	0.0141978
582	232	14.72	Lateral	Btd	0.00277546
583	233	14.72	Lateral	Btd	0.0957858
584	234	14.72	Lateral	Btd	0.161883
585	235	14.72	Lateral	Btd	0.075701
586	236	14.72	Lateral	Btd	0.0930387
587	237	14.72	Lateral	Btd	0.138671
588	238	15.64	Lateral	Btd	0.143851
589	239	15.64	Lateral	Btd	0.1188
590	240	15.64	Lateral	Btd	0.0781796
591	241	15.64	Lateral	Btd	0.10421
592	242	15.64	Lateral	Btd	0.0368831
593	243	15.64	Lateral	Btd	0.0925511
594	244	15.64	Lateral	Btd	0.0423962
595	245	15.64	Lateral	Btd	0.0293336
596	246	15.64	Lateral	Btd	0.00634364
597	247	15.64	Lateral	Btd	0.130965
598	248	15.64	Lateral	Btd	0.16768
599	249	15.64	Lateral	Btd	0.0436001
600	250	15.64	Lateral	Btd	0.0445476
601	251	15.64	Lateral	Btd	0.0938082
602	252	16.56	Lateral	Btd	0.0140687
603	253	16.56	Lateral	Btd	-0.0104281
604	254	16.56	Lateral	Btd	0.0343951
605	255	16.56	Lateral	Btd	0.0731359
606	256	16.56	Lateral	Btd	0.00681263
607	257	16.56	Lateral	Btd	0.0706444
608	258	16.56	Lateral	Btd	0.0502751
609	259	16.56	Lateral	Btd	0.0448609
610	260	16.56	Lateral	Btd	0.0365649
611	261	16.56	Lateral	Btd	0.179966
612	262	16.56	Lateral	Btd	0.203172
613	263	16.56	Lateral	Btd	0.0872816
614	264	16.56	Lateral	Btd	0.110717
615	265	16.56	Lateral	Btd	0.0230536
616	266	17.48	Lateral	Btd	0.00671749
617	267	17.48	Lateral	Btd	0.00917261
618	268	17.48	Lateral	Btd	0.0155575
619	269	17.48	Lateral	Btd	0.0286237
620	270	17.48	Lateral	Btd	-0.0050311
621	271	17.48	Lateral	Btd	0.0555019
622	272	17.48	Lateral	Btd	0.0342459
623	273	17.48	Lateral	Btd	0.0378897
624	274	17.48	Lateral	Btd	0.0812889
625	275	17.48	Lateral	Btd	0.0966999
626	276	17.48	Lateral	Btd	0.0985001
627	277	17.48	Lateral	Btd	0.0370818
628	278	17.48	Lateral	Btd	-0.0137028
629	279	17.48	Lateral	Btd	0.0176199
630	280	18.4	Lateral	Btd	0.0256946
631	281	18.4	Lateral	Btd	0.0457424
632	282	18.4	Lateral	Btd	0.033676
633	283	18.4	Lateral	Btd	0.0616585
634	284	18.4	Lateral	Btd	0.0349258
635	285	18.4	Lateral	Btd	0.0791259
636	286	18.4	Lateral	Btd	0.0445103
637	287	18.4	Lateral	Btd	0.166288
638	288	18.4	Lateral	Btd	0.204455
639	289	18.4	Lateral	Btd	0.0894011
640	290	18.4	Lateral	Btd	0.033653
641	291	18.4	Lateral	Btd	0.0517086
642	292	18.4	Lateral	Btd	0.0259855
643	293	18.4	Lateral	Btd	0.0392699
644	294	19.32	Lateral	Btd	0.0892999
645	295	19.32	Lateral	Btd	0.0996422
646	296	19.32	Lateral	Btd	0.0512161
647	297	19.32	Lateral	Btd	0.0334001
648	298	19.32	Lateral	Btd	0.0309367
649	299	19.32	Lateral	Btd	0.00797605
650	300	19.32	Lateral	Btd	0.0815859
651	301	19.32	Lateral	Btd	0.170515
652	302	19.32	Lateral	Btd	0.126574
653	303	19.32	Lateral	Btd	0.0680083
654	304	19.32	Lateral	Btd	0.0237596
655	305	19.32	Lateral	Btd	0.0131754
656	306	19.32	Lateral	Btd	0.0795757
657	307	19.32	Lateral	Btd	0.0109123
658	308	20.24	Lateral	Btd	0.117412
659	309	20.24	Lateral	Btd	0.170264
660	310	20.24	Lateral	Btd	0.171122
661	311	20.24	Lateral	Btd	0.149665
662	312	20.24	Lateral	Btd	0.0938233
663	313	20.24	Lateral	Btd	0.0665206
664	314	20.24	Lateral	Btd	0.0638998
665	315	20.24	Lateral	Btd	0.128122
666	316	20.24	Lateral	Btd	0.0728708
667	317	20.24	Lateral	Btd	0.114265
668	318	20.24	Lateral	Btd	0.0966605
669	319	20.24	Lateral	Btd	0.0433924
670	320	20.24	Lateral	Btd	0.0626937
671	321	20.24	Lateral	Btd	0.0206853
672	322	21.16	Lateral	Btd	0.115776
673	323	21.16	Lateral	Btd	0.0671624
674	324	21.16	Lateral	Btd	0.0371761
675	325	21.16	Lateral	Btd	0.034487
676	326	21.16	Lateral	Btd	0.0579902
677	327	21.16	Lateral	Btd	0.10157
678	328	21.16	Lateral	Btd	0.0643815
679	329	21.16	Lateral	Btd	0.15856
680	330	21.16	Lateral	Btd	0.143477
681	331	21.16	Lateral	Btd	0.0174667
682	332	21.16	Lateral	Btd	0.0335115
683	333	21.16	Lateral	Btd	0.0297633
684	334	21.16	Lateral	Btd	0.0256773
685	335	21.16	Lateral	Btd	0.0198813
686	336	22.08	Lateral	Btd	0.0305744
687	337	22.08	Lateral	Btd	0.0215088
688	338	22.08	Lateral	Btd	0.00189027
689	339	22.08	Lateral	Btd	0.0280098
690	340	22.08	Lateral	Btd	0.0396982
691	341	22.08	Lateral	Btd	0.0409499
692	342	22.08	Lateral	Btd	0.0397871
693	343	22.08	Lateral	Btd	0.0850982
694	344	22.08	Lateral	Btd	0.0311339
695	345	22.08	Lateral	Btd	0.012265
696	346	22.08	Lateral	Btd	0.00830566
697	347	22.08	Lateral	Btd	0.0401503
698	348	22.08	Lateral	Btd	0.0245352
699	349	22.08	Lateral	Btd	0.0164548
1050	0	0	Lateral	Btd	0.00622546
1051	1	0	Lateral	Btd	0.00432902
1052	2	0	Lateral	Btd	0.00619184
1053	3	0	Lateral	Btd	0.000335641
1054	4	0	Lateral	Btd	0.0102583
1055	5	0	Lateral	Btd	0.0105269
1056	6	0	Lateral	Btd	0.0085568
1057	7	0	Lateral	Btd	-0.000770848
1058	8	0	Lateral	Btd	0.0147283
1059	9	0	Lateral	Btd	0.00768194
1060	10	0	Lateral	Btd	0.00936209
1061	11	0	Lateral	Btd	0.000429305
1062	12	0	Lateral	Btd	0.00893097
1063	13	0	Lateral	Btd	0.00244947
1064	14	0.92	Lateral	Btd	0.00552498
1065	15	0.92	Lateral	Btd	0.0126879
1066	16	0.92	Lateral	Btd	0.0206764
1067	17	0.92	Lateral	Btd	0.0201914
1068	18	0.92	Lateral	Btd	0.0133781
1069	19	0.92	Lateral	Btd	0.00739779
1070	20	0.92	Lateral	Btd	0.00742041
1071	21	0.92	Lateral	Btd	0.003212
1072	22	0.92	Lateral	Btd	0.00603384
1073	23	0.92	Lateral	Btd	0.000240273
1074	24	0.92	Lateral	Btd	0.00738144
1075	25	0.92	Lateral	Btd	0.00190666
1076	26	0.92	Lateral	Btd	-6.24625e-05
1077	27	0.92	Lateral	Btd	0.00118082
1078	28	1.84	Lateral	Btd	0.00472101
1079	29	1.84	Lateral	Btd	0.000589545
1080	30	1.84	Lateral	Btd	0.00402479
1081	31	1.84	Lateral	Btd	0.0052715
1082	32	1.84	Lateral	Btd	0.00863908
1083	33	1.84	Lateral	Btd	0.00218824
1084	34	1.84	Lateral	Btd	0.00476248
1085	35	1.84	Lateral	Btd	0.00960104
1086	36	1.84	Lateral	Btd	0.00548025
1087	37	1.84	Lateral	Btd	0.00783651
1088	38	1.84	Lateral	Btd	0.00757161
1089	39	1.84	Lateral	Btd	0.000978695
1090	40	1.84	Lateral	Btd	4.3198e-05
1091	41	1.84	Lateral	Btd	-7.41133e-05
1092	42	2.76	Lateral	Btd	0.0153911
1093	43	2.76	Lateral	Btd	0.00752822
1094	44	2.76	Lateral	Btd	0.00191856
1095	45	2.76	Lateral	Btd	0.00176246
1096	46	2.76	Lateral	Btd	0.00411597
1097	47	2.76	Lateral	Btd	0.00758697
1098	48	2.76	Lateral	Btd	0.00141091
1099	49	2.76	Lateral	Btd	0.00514924
1100	50	2.76	Lateral	Btd	0.0147075
1101	51	2.76	Lateral	Btd	0.00483651
1102	52	2.76	Lateral	Btd	0.00358928
1103	53	2.76	Lateral	Btd	0.00361283
1104	54	2.76	Lateral	Btd	0.00417324
1105	55	2.76	Lateral	Btd	0.000393229
1106	56	3.68	Lateral	Btd	0.00629268
1107	57	3.68	Lateral	Btd	0.00185515
1108	58	3.68	Lateral	Btd	0.00659781
1109	59	3.68	Lateral	Btd	0.00495823
1110	60	3.68	Lateral	Btd	0.0034379
1111	61	3.68	Lateral	Btd	0.00229242
1112	62	3.68	Lateral	Btd	0.00641405
1113	63	3.68	Lateral	Btd	0.00386942
1114	64	3.68	Lateral	Btd	0.00142019
1115	65	3.68	Lateral	Btd	0.00221073
1116	66	3.68	Lateral	Btd	0.012137
1117	67	3.68	Lateral	Btd	0.0157246
1118	68	3.68	Lateral	Btd	0.00378396
1119	69	3.68	Lateral	Btd	0.00217177
1120	70	4.6	Lateral	Btd	0.00156194
1121	71	4.6	Lateral	Btd	0.00124888
1122	72	4.6	Lateral	Btd	0.00634065
1123	73	4.6	Lateral	Btd	0.00766415
1124	74	4.6	Lateral	Btd	0.0164769
1125	75	4.6	Lateral	Btd	0.00812461
1126	76	4.6	Lateral	Btd	0.00326359
1127	77	4.6	Lateral	Btd	0.00796253
1128	78	4.6	Lateral	Btd	0.00285515
1129	79	4.6	Lateral	Btd	0.00846301
1130	80	4.6	Lateral	Btd	0.00903331
1131	81	4.6	Lateral	Btd	0.0112027
1132	82	4.6	Lateral	Btd	0.00427433
1133	83	4.6	Lateral	Btd	0.000134627
1134	84	5.52	Lateral	Btd	0.0100033
1135	85	5.52	Lateral	Btd	0.0121103
1136	86	5.52	Lateral	Btd	0.00650227
1137	87	5.52	Lateral	Btd	0.0066713
1138	88	5.52	Lateral	Btd	0.000629127
1139	89	5.52	Lateral	Btd	0.00814543
1140	90	5.52	Lateral	Btd	0.00163339
1141	91	5.52	Lateral	Btd	0.0100888
1142	92	5.52	Lateral	Btd	0.0162433
1143	93	5.52	Lateral	Btd	0.0156038
1144	94	5.52	Lateral	Btd	0.0252694
1145	95	5.52	Lateral	Btd	0.00768808
1146	96	5.52	Lateral	Btd	0.014701
1147	97	5.52	Lateral	Btd	0.000724045
1148	98	6.44	Lateral	Btd	0.00605216
1149	99	6.44	Lateral	Btd	0.00404828
1150	100	6.44	Lateral	Btd	0.0119565
1151	101	6.44	Lateral	Btd	0.00703992
1152	102	6.44	Lateral	Btd	0.018018
1153	103	6.44	Lateral	Btd	0.0145296
1154	104	6.44	Lateral	Btd	0.0132433
1155	105	6.44	Lateral	Btd	0.022233
1156	106	6.44	Lateral	Btd	0.0210704
1157	107	6.44	Lateral	Btd	0.0237713
1158	108	6.44	Lateral	Btd	0.031547
1159	109	6.44	Lateral	Btd	0.0217128
1160	110	6.44	Lateral	Btd	0.0134457
1161	111	6.44	Lateral	Btd	0.00130948
1162	112	7.36	Lateral	Btd	0.0225914
1163	113	7.36	Lateral	Btd	0.0115965
1164	114	7.36	Lateral	Btd	0.0272984
1165	115	7.36	Lateral	Btd	0.0322407
1166	116	7.36	Lateral	Btd	0.0277138
1167	117	7.36	Lateral	Btd	0.0506904
1168	118	7.36	Lateral	Btd	0.0143143
1169	119	7.36	Lateral	Btd	0.0271568
1170	120	7.36	Lateral	Btd	0.0541197
1171	121	7.36	Lateral	Btd	0.0464718
1172	122	7.36	Lateral	Btd	0.0831221
1173	123	7.36	Lateral	Btd	0.0414527
1174	124	7.36	Lateral	Btd	0.00590791
1175	125	7.36	Lateral	Btd	0.00158974
1176	126	8.28	Lateral	Btd	0.00284155
1177	127	8.28	Lateral	Btd	0.00874084
1178	128	8.28	Lateral	Btd	0.00549498
1179	129	8.28	Lateral	Btd	0.0193433
1180	130	8.28	Lateral	Btd	0.0304427
1181	131	8.28	Lateral	Btd	0.0338159
1182	132	8.28	Lateral	Btd	0.0320458
1183	133	8.28	Lateral	Btd	0.0622551
1184	134	8.28	Lateral	Btd	0.0517405
1185	135	8.28	Lateral	Btd	0.0651966
1186	136	8.28	Lateral	Btd	0.0844708
1187	137	8.28	Lateral	Btd	0.0658155
1188	138	8.28	Lateral	Btd	0.036267
1189	139	8.28	Lateral	Btd	0.00210337
1190	140	9.2	Lateral	Btd	0.0163719
1191	141	9.2	Lateral	Btd	0.0169461
1192	142	9.2	Lateral	Btd	0.0310994
1193	143	9.2	Lateral	Btd	0.0296771
1194	144	9.2	Lateral	Btd	0.0537425
1195	145	9.2	Lateral	Btd	0.041075
1196	146	9.2	Lateral	Btd	0.0579672
1197	147	9.2	Lateral	Btd	0.0556579
1198	148	9.2	Lateral	Btd	0.0464955
1199	149	9.2	Lateral	Btd	0.0586526
1200	150	9.2	Lateral	Btd	0.0731608
1201	151	9.2	Lateral	Btd	0.0684477
1202	152	9.2	Lateral	Btd	0.0484333
1203	153	9.2	Lateral	Btd	0.0110537
1204	154	10.12	Lateral	Btd	0.0210781
1205	155	10.12	Lateral	Btd	0.00983457
1206	156	10.12	Lateral	Btd	0.0365494
1207	157	10.12	Lateral	Btd	0.0237142
1208	158	10.12	Lateral	Btd	0.0525106
1209	159	10.12	Lateral	Btd	0.0345521
1210	160	10.12	Lateral	Btd	0.0615414
1211	161	10.12	Lateral	Btd	0.0403947
1212	162	10.12	Lateral	Btd	0.0421674
1213	163	10.12	Lateral	Btd	0.0523721
1214	164	10.12	Lateral	Btd	0.0530385
1215	165	10.12	Lateral	Btd	0.034463
1216	166	10.12	Lateral	Btd	0.0368866
1217	167	10.12	Lateral	Btd	0.0126721
1218	168	11.04	Lateral	Btd	0.0433374
1219	169	11.04	Lateral	Btd	0.0454344
1220	170	11.04	Lateral	Btd	0.0445224
1221	171	11.04	Lateral	Btd	0.0362465
1222	172	11.04	Lateral	Btd	0.0474848
1223	173	11.04	Lateral	Btd	0.024306
1224	174	11.04	Lateral	Btd	0.0448256
1225	175	11.04	Lateral	Btd	0.018126
1226	176	11.04	Lateral	Btd	0.0290014
1227	177	11.04	Lateral	Btd	0.0343118
1228	178	11.04	Lateral	Btd	0.0326858
1229	179	11.04	Lateral	Btd	0.0188795
1230	180	11.04	Lateral	Btd	0.0331051
1231	181	11.04	Lateral	Btd	0.00942496
1232	182	11.96	Lateral	Btd	0.0536686
1233	183	11.96	Lateral	Btd	0.0618045
1234	184	11.96	Lateral	Btd	0.0133548
1235	185	11.96	Lateral	Btd	0.0558219
1236	186	11.96	Lateral	Btd	0.00909908
1237	187	11.96	Lateral	Btd	0.0379701
1238	188	11.96	Lateral	Btd	0.010286
1239	189	11.96	Lateral	Btd	0.0169987
1240	190	11.96	Lateral	Btd	0.0624633
1241	191	11.96	Lateral	Btd	0.061477
1242	192	11.96	Lateral	Btd	0.0519147
1243	193	11.96	Lateral	Btd	0.0161098
1244	194	11.96	Lateral	Btd	0.0255977
1245	195	11.96	Lateral	Btd	0.000352685
1246	196	12.88	Lateral	Btd	0.0708882
1247	197	12.88	Lateral	Btd	0.0597266
1248	198	12.88	Lateral	Btd	0.058285
1249	199	12.88	Lateral	Btd	0.0867412
1250	200	12.88	Lateral	Btd	0.0188945
1251	201	12.88	Lateral	Btd	0.0793353
1252	202	12.88	Lateral	Btd	0.000581685
1253	203	12.88	Lateral	Btd	0.0206442
1254	204	12.88	Lateral	Btd	0.0927633
1255	205	12.88	Lateral	Btd	0.0817147
1256	206	12.88	Lateral	Btd	0.089258
1257	207	12.88	Lateral	Btd	0.00118899
1258	208	12.88	Lateral	Btd	0.00476853
1259	209	12.88	Lateral	Btd	0.000242014
1260	210	13.8	Lateral	Btd	0.129262
1261	211	13.8	Lateral	Btd	0.126257
1262	212	13.8	Lateral	Btd	0.0833064
1263	213	13.8	Lateral	Btd	0.130323
1264	214	13.8	Lateral	Btd	0.0227014
1265	215	13.8	Lateral	Btd	0.132257
1266	216	13.8	Lateral	Btd	0.00271723
1267	217	13.8	Lateral	Btd	0.0258098
1268	218	13.8	Lateral	Btd	0.129453
1269	219	13.8	Lateral	Btd	0.070733
1270	220	13.8	Lateral	Btd	0.0408873
1271	221	13.8	Lateral	Btd	0.0221805
1272	222	13.8	Lateral	Btd	0.0105808
1273	223	13.8	Lateral	Btd	0.00117942
1274	224	14.72	Lateral	Btd	0.103634
1275	225	14.72	Lateral	Btd	0.154729
1276	226	14.72	Lateral	Btd	0.0787468
1277	227	14.72	Lateral	Btd	0.138704
1278	228	14.72	Lateral	Btd	0.0266097
1279	229	14.72	Lateral	Btd	0.123858
1280	230	14.72	Lateral	Btd	0.0237966
1281	231	14.72	Lateral	Btd	0.0422169
1282	232	14.72	Lateral	Btd	0.1185
1283	233	14.72	Lateral	Btd	0.0800062
1284	234	14.72	Lateral	Btd	0.093539
1285	235	14.72	Lateral	Btd	0.0164048
1286	236	14.72	Lateral	Btd	0.0200297
1287	237	14.72	Lateral	Btd	0.00613599
1288	238	15.64	Lateral	Btd	0.0798953
1289	239	15.64	Lateral	Btd	0.0587155
1290	240	15.64	Lateral	Btd	0.0938997
1291	241	15.64	Lateral	Btd	0.115103
1292	242	15.64	Lateral	Btd	0.0501659
1293	243	15.64	Lateral	Btd	0.137154
1294	244	15.64	Lateral	Btd	0.0311587
1295	245	15.64	Lateral	Btd	0.0323802
1296	246	15.64	Lateral	Btd	0.153256
1297	247	15.64	Lateral	Btd	0.0860307
1298	248	15.64	Lateral	Btd	0.0947356
1299	249	15.64	Lateral	Btd	0.0408551
1300	250	15.64	Lateral	Btd	0.00171472
1301	251	15.64	Lateral	Btd	0.00644952
1302	252	16.56	Lateral	Btd	0.0569191
1303	253	16.56	Lateral	Btd	0.070343
1304	254	16.56	Lateral	Btd	0.073636
1305	255	16.56	Lateral	Btd	0.0873947
1306	256	16.56	Lateral	Btd	0.212063
1307	257	16.56	Lateral	Btd	0.0796635
1308	258	16.56	Lateral	Btd	0.122363
1309	259	16.56	Lateral	Btd	0.135002
1310	260	16.56	Lateral	Btd	0.129005
1311	261	16.56	Lateral	Btd	0.109105
1312	262	16.56	Lateral	Btd	0.128566
1313	263	16.56	Lateral	Btd	0.0228411
1314	264	16.56	Lateral	Btd	0.0446239
1315	265	16.56	Lateral	Btd	0.0130869
1316	266	17.48	Lateral	Btd	0.0434626
1317	267	17.48	Lateral	Btd	0.0153557
1318	268	17.48	Lateral	Btd	0.148486
1319	269	17.48	Lateral	Btd	0.128971
1320	270	17.48	Lateral	Btd	0.140416
1321	271	17.48	Lateral	Btd	0.16153
1322	272	17.48	Lateral	Btd	0.120195
1323	273	17.48	Lateral	Btd	0.170355
1324	274	17.48	Lateral	Btd	0.116192
1325	275	17.48	Lateral	Btd	0.133003
1326	276	17.48	Lateral	Btd	0.117723
1327	277	17.48	Lateral	Btd	0.0318312
1328	278	17.48	Lateral	Btd	0.103553
1329	279	17.48	Lateral	Btd	0.0191551
1330	280	18.4	Lateral	Btd	0.123788
1331	281	18.4	Lateral	Btd	0.0866429
1332	282	18.4	Lateral	Btd	0.151713
1333	283	18.4	Lateral	Btd	0.0928856
1334	284	18.4	Lateral	Btd	0.136693
1335	285	18.4	Lateral	Btd	0.13881
1336	286	18.4	Lateral	Btd	0.0917096
1337	287	18.4	Lateral	Btd	0.108069
1338	288	18.4	Lateral	Btd	0.141829
1339	289	18.4	Lateral	Btd	0.112376
1340	290	18.4	Lateral	Btd	0.126816
1341	291	18.4	Lateral	Btd	0.0709497
1342	292	18.4	Lateral	Btd	0.148254
1343	293	18.4	Lateral	Btd	0.0206803
1344	294	19.32	Lateral	Btd	0.161009
1345	295	19.32	Lateral	Btd	0.101801
1346	296	19.32	Lateral	Btd	0.220017
1347	297	19.32	Lateral	Btd	0.0997872
1348	298	19.32	Lateral	Btd	0.150023
1349	299	19.32	Lateral	Btd	0.160212
1350	300	19.32	Lateral	Btd	0.116969
1351	301	19.32	Lateral	Btd	0.160832
1352	302	19.32	Lateral	Btd	0.0832404
1353	303	19.32	Lateral	Btd	0.0953205
1354	304	19.32	Lateral	Btd	0.122257
1355	305	19.32	Lateral	Btd	0.0902013
1356	306	19.32	Lateral	Btd	0.123077
1357	307	19.32	Lateral	Btd	0.0242965
1358	308	20.24	Lateral	Btd	0.129271
1359	309	20.24	Lateral	Btd	0.108725
1360	310	20.24	Lateral	Btd	0.139473
1361	311	20.24	Lateral	Btd	0.02896
1362	312	20.24	Lateral	Btd	0.1122
1363	313	20.24	Lateral	Btd	0.0504139
1364	314	20.24	Lateral	Btd	0.150096
1365	315	20.24	Lateral	Btd	0.175146
1366	316	20.24	Lateral	Btd	0.00816434
1367	317	20.24	Lateral	Btd	0.039669
1368	318	20.24	Lateral	Btd	0.0652257
1369	319	20.24	Lateral	Btd	0.123309
1370	320	20.24	Lateral	Btd	0.16128
1371	321	20.24	Lateral	Btd	0.0331358
1372	322	21.16	Lateral	Btd	0.143614
1373	323	21.16	Lateral	Btd	0.0954138
1374	324	21.16	Lateral	Btd	0.0630578
1375	325	21.16	Lateral	Btd	0.0158993
1376	326	21.16	Lateral	Btd	-0.00393017
1377	327	21.16	Lateral	Btd	0.00763938
1378	328	21.16	Lateral	Btd	0.196101
1379	329	21.16	Lateral	Btd	0.0580575
1380	330	21.16	Lateral	Btd	-0.00167173
1381	331	21.16	Lateral	Btd	-0.00605371
1382	332	21.16	Lateral	Btd	0.0824969
1383	333	21.16	Lateral	Btd	0.108708
1384	334	21.16	Lateral	Btd	0.151579
1385	335	21.16	Lateral	Btd	0.0602411
1386	336	22.08	Lateral	Btd	0.072862
1387	337	22.08	Lateral	Btd	0.011923
1388	338	22.08	Lateral	Btd	0.0238949
1389	339	22.08	Lateral	Btd	0.0143656
1390	340	22.08	Lateral	Btd	0.0317752
1391	341	22.08	Lateral	Btd	0.0112555
1392	342	22.08	Lateral	Btd	0.17781
1393	343	22.08	Lateral	Btd	0.0697079
1394	344	22.08	Lateral	Btd	0.00524347
1395	345	22.08	Lateral	Btd	0.0356415
1396	346	22.08	Lateral	Btd	0.0665131
1397	347	22.08	Lateral	Btd	0.111858
1398	348	22.08	Lateral	Btd	0.0967475
1399	349	22.08	Lateral	Btd	0.0478371
1650	0	0	Lateral	Btd	0.0198897
1651	1	0	Lateral	Btd	0.0213966
1652	2	0	Lateral	Btd	0.0018051
1653	3	0	Lateral	Btd	0.00805207
1654	4	0	Lateral	Btd	0.00484601
1655	5	0	Lateral	Btd	0.012217
1656	6	0	Lateral	Btd	0.00373842
1657	7	0	Lateral	Btd	0.0177959
1658	8	0	Lateral	Btd	-0.000961876
1659	9	0	Lateral	Btd	0.00219404
1660	10	0.92	Lateral	Btd	0.00603323
1661	11	0.92	Lateral	Btd	0.0067635
1662	12	0.92	Lateral	Btd	0.00345891
1663	13	0.92	Lateral	Btd	0.00691833
1664	14	0.92	Lateral	Btd	0.00172893
1665	15	0.92	Lateral	Btd	0.00645723
1666	16	0.92	Lateral	Btd	0.00345629
1667	17	0.92	Lateral	Btd	0.00614141
1668	18	0.92	Lateral	Btd	0.000160787
1669	19	0.92	Lateral	Btd	0.000209852
1670	20	1.84	Lateral	Btd	0.00487014
1671	21	1.84	Lateral	Btd	0.00708528
1672	22	1.84	Lateral	Btd	0.000786015
1673	23	1.84	Lateral	Btd	6.33581e-05
1674	24	1.84	Lateral	Btd	0.00137285
1675	25	1.84	Lateral	Btd	0.00813187
1676	26	1.84	Lateral	Btd	0.00365847
1677	27	1.84	Lateral	Btd	0.00634576
1678	28	1.84	Lateral	Btd	0.00847377
1679	29	1.84	Lateral	Btd	0.0178003
1680	30	2.76	Lateral	Btd	0.00503982
1681	31	2.76	Lateral	Btd	0.00457865
1682	32	2.76	Lateral	Btd	0.00615863
1683	33	2.76	Lateral	Btd	0.0119462
1684	34	2.76	Lateral	Btd	0.00339968
1685	35	2.76	Lateral	Btd	0.00480268
1686	36	2.76	Lateral	Btd	0.00106813
1687	37	2.76	Lateral	Btd	0.00496615
1688	38	2.76	Lateral	Btd	0.00238494
1689	39	2.76	Lateral	Btd	0.00478976
1690	40	3.68	Lateral	Btd	0.00253419
1691	41	3.68	Lateral	Btd	0.00319235
1692	42	3.68	Lateral	Btd	0.00224051
1693	43	3.68	Lateral	Btd	0.00507097
1694	44	3.68	Lateral	Btd	0.00163381
1695	45	3.68	Lateral	Btd	0.0052109
1696	46	3.68	Lateral	Btd	0.00530084
1697	47	3.68	Lateral	Btd	0.0161855
1698	48	3.68	Lateral	Btd	0.00840984
1699	49	3.68	Lateral	Btd	0.0148465
1700	50	4.6	Lateral	Btd	0.0119987
1701	51	4.6	Lateral	Btd	0.0149143
1702	52	4.6	Lateral	Btd	0.00387937
1703	53	4.6	Lateral	Btd	0.00973312
1704	54	4.6	Lateral	Btd	0.00205783
1705	55	4.6	Lateral	Btd	0.00933374
1706	56	4.6	Lateral	Btd	0.00592838
1707	57	4.6	Lateral	Btd	0.00947922
1708	58	4.6	Lateral	Btd	0.000511624
1709	59	4.6	Lateral	Btd	0.0033137
1710	60	5.52	Lateral	Btd	0.00232345
1711	61	5.52	Lateral	Btd	0.0024622
1712	62	5.52	Lateral	Btd	0.00289353
1713	63	5.52	Lateral	Btd	0.00644211
1714	64	5.52	Lateral	Btd	0.00155211
1715	65	5.52	Lateral	Btd	0.00367292
1716	66	5.52	Lateral	Btd	0.00129902
1717	67	5.52	Lateral	Btd	0.00560192
1718	68	5.52	Lateral	Btd	0.00321197
1719	69	5.52	Lateral	Btd	0.00886921
1720	70	6.44	Lateral	Btd	0.00463197
1721	71	6.44	Lateral	Btd	0.00639557
1722	72	6.44	Lateral	Btd	0.00266739
1723	73	6.44	Lateral	Btd	0.0045874
1724	74	6.44	Lateral	Btd	0.000573622
1725	75	6.44	Lateral	Btd	0.000223203
1726	76	6.44	Lateral	Btd	0.000901391
1727	77	6.44	Lateral	Btd	0.00456078
1728	78	6.44	Lateral	Btd	0.00299879
1729	79	6.44	Lateral	Btd	0.00758617
1730	80	7.36	Lateral	Btd	0.020309
1731	81	7.36	Lateral	Btd	0.0224039
1732	82	7.36	Lateral	Btd	0.0111914
1733	83	7.36	Lateral	Btd	0.0187537
1734	84	7.36	Lateral	Btd	0.0041397
1735	85	7.36	Lateral	Btd	0.0117023
1736	86	7.36	Lateral	Btd	0.00267254
1737	87	7.36	Lateral	Btd	0.00642269
1738	88	7.36	Lateral	Btd	0.00162805
1739	89	7.36	Lateral	Btd	0.00750953
1740	90	8.28	Lateral	Btd	0.0194603
1741	91	8.28	Lateral	Btd	0.0289952
1742	92	8.28	Lateral	Btd	0.0149456
1743	93	8.28	Lateral	Btd	0.0332407
1744	94	8.28	Lateral	Btd	0.00885963
1745	95	8.28	Lateral	Btd	0.0284686
1746	96	8.28	Lateral	Btd	0.0117334
1747	97	8.28	Lateral	Btd	0.0258988
1748	98	8.28	Lateral	Btd	0.00862167
1749	99	8.28	Lateral	Btd	0.0282137
1750	100	9.2	Lateral	Btd	0.0525828
1751	101	9.2	Lateral	Btd	0.0716332
1752	102	9.2	Lateral	Btd	0.0254089
1753	103	9.2	Lateral	Btd	0.0483668
1754	104	9.2	Lateral	Btd	0.00275058
1755	105	9.2	Lateral	Btd	0.0150153
1756	106	9.2	Lateral	Btd	0.00856154
1757	107	9.2	Lateral	Btd	0.0406066
1758	108	9.2	Lateral	Btd	0.0155054
1759	109	9.2	Lateral	Btd	0.0483634
1760	110	10.12	Lateral	Btd	0.0561192
1761	111	10.12	Lateral	Btd	0.0705176
1762	112	10.12	Lateral	Btd	0.0348459
1763	113	10.12	Lateral	Btd	0.0688843
1764	114	10.12	Lateral	Btd	0.017773
1765	115	10.12	Lateral	Btd	0.0524481
1766	116	10.12	Lateral	Btd	0.0151357
1767	117	10.12	Lateral	Btd	0.0161008
1768	118	10.12	Lateral	Btd	0.0070786
1769	119	10.12	Lateral	Btd	0.0190781
1770	120	11.04	Lateral	Btd	0.0451455
1771	121	11.04	Lateral	Btd	0.0654232
1772	122	11.04	Lateral	Btd	0.0300061
1773	123	11.04	Lateral	Btd	0.0677726
1774	124	11.04	Lateral	Btd	0.0147923
1775	125	11.04	Lateral	Btd	0.0478974
1776	126	11.04	Lateral	Btd	0.0128133
1777	127	11.04	Lateral	Btd	0.0244979
1778	128	11.04	Lateral	Btd	0.00499904
1779	129	11.04	Lateral	Btd	0.0203507
1780	130	11.96	Lateral	Btd	0.078535
1781	131	11.96	Lateral	Btd	0.0943503
1782	132	11.96	Lateral	Btd	0.0355759
1783	133	11.96	Lateral	Btd	0.0735184
1784	134	11.96	Lateral	Btd	0.0144967
1785	135	11.96	Lateral	Btd	0.0373055
1786	136	11.96	Lateral	Btd	0.00480599
1787	137	11.96	Lateral	Btd	0.0115406
1788	138	11.96	Lateral	Btd	0.0119521
1789	139	11.96	Lateral	Btd	0.0386136
1790	140	12.88	Lateral	Btd	0.0786003
1791	141	12.88	Lateral	Btd	0.103444
1792	142	12.88	Lateral	Btd	0.0340356
1793	143	12.88	Lateral	Btd	0.0646093
1794	144	12.88	Lateral	Btd	0.000140149
1795	145	12.88	Lateral	Btd	0.00758027
1796	146	12.88	Lateral	Btd	-0.00154277
1797	147	12.88	Lateral	Btd	0.00923818
1798	148	12.88	Lateral	Btd	0.00927366
1799	149	12.88	Lateral	Btd	0.015884
1800	150	13.8	Lateral	Btd	0.0970387
1801	151	13.8	Lateral	Btd	0.116839
1802	152	13.8	Lateral	Btd	0.0545749
1803	153	13.8	Lateral	Btd	0.102806
1804	154	13.8	Lateral	Btd	0.0199983
1805	155	13.8	Lateral	Btd	0.0602581
1806	156	13.8	Lateral	Btd	0.0158181
1807	157	13.8	Lateral	Btd	0.0269334
1808	158	13.8	Lateral	Btd	0.0226936
1809	159	13.8	Lateral	Btd	0.0483405
1810	160	14.72	Lateral	Btd	0.073453
1811	161	14.72	Lateral	Btd	0.0945443
1812	162	14.72	Lateral	Btd	0.0282397
1813	163	14.72	Lateral	Btd	0.0646867
1814	164	14.72	Lateral	Btd	0.00584976
1815	165	14.72	Lateral	Btd	0.0335873
1816	166	14.72	Lateral	Btd	0.0074408
1817	167	14.72	Lateral	Btd	0.0285522
1818	168	14.72	Lateral	Btd	0.0154499
1819	169	14.72	Lateral	Btd	0.0210925
1820	170	15.64	Lateral	Btd	0.0341216
1821	171	15.64	Lateral	Btd	0.0337303
1822	172	15.64	Lateral	Btd	0.00566857
1823	173	15.64	Lateral	Btd	0.0105704
1824	174	15.64	Lateral	Btd	0.00290136
1825	175	15.64	Lateral	Btd	0.011781
1826	176	15.64	Lateral	Btd	0.0128133
1827	177	15.64	Lateral	Btd	0.0441924
1828	178	15.64	Lateral	Btd	0.0152812
1829	179	15.64	Lateral	Btd	0.0355555
1830	180	16.56	Lateral	Btd	0.0594481
1831	181	16.56	Lateral	Btd	0.0610469
1832	182	16.56	Lateral	Btd	0.00686568
1833	183	16.56	Lateral	Btd	0.0125589
1834	184	16.56	Lateral	Btd	0.000816765
1835	185	16.56	Lateral	Btd	0.0051021
1836	186	16.56	Lateral	Btd	0.00357145
1837	187	16.56	Lateral	Btd	0.0206373
1838	188	16.56	Lateral	Btd	0.0163991
1839	189	16.56	Lateral	Btd	0.0261344
1840	190	17.48	Lateral	Btd	0.0516828
1841	191	17.48	Lateral	Btd	0.0509669
1842	192	17.48	Lateral	Btd	0.00593828
1843	193	17.48	Lateral	Btd	0.017106
1844	194	17.48	Lateral	Btd	-0.000314636
1845	195	17.48	Lateral	Btd	0.0384964
1846	196	17.48	Lateral	Btd	0.00354587
1847	197	17.48	Lateral	Btd	0.0198344
1848	198	17.48	Lateral	Btd	-0.00267539
1849	199	17.48	Lateral	Btd	0.0250465
1850	200	18.4	Lateral	Btd	-0.00615573
1851	201	18.4	Lateral	Btd	0.0444771
1852	202	18.4	Lateral	Btd	-0.00473525
1853	203	18.4	Lateral	Btd	0.0178453
1854	204	18.4	Lateral	Btd	0.00554272
1855	205	18.4	Lateral	Btd	0.0492627
1856	206	18.4	Lateral	Btd	0.0153669
1857	207	18.4	Lateral	Btd	0.0354907
1858	208	18.4	Lateral	Btd	-0.00745058
1859	209	18.4	Lateral	Btd	0.0132833
1860	210	19.32	Lateral	Btd	0.041518
1861	211	19.32	Lateral	Btd	0.0893896
1862	212	19.32	Lateral	Btd	-0.00424739
1863	213	19.32	Lateral	Btd	0.0161622
1864	214	19.32	Lateral	Btd	0.0187531
1865	215	19.32	Lateral	Btd	0.106804
1866	216	19.32	Lateral	Btd	0.0672524
1867	217	19.32	Lateral	Btd	0.106435
1868	218	19.32	Lateral	Btd	0.0123803
1869	219	19.32	Lateral	Btd	0.0473947
1870	220	20.24	Lateral	Btd	0.00302672
1871	221	20.24	Lateral	Btd	0.0497023
1872	222	20.24	Lateral	Btd	-0.00992892
1873	223	20.24	Lateral	Btd	0.0260449
1874	224	20.24	Lateral	Btd	0.00418162
1875	225	20.24	Lateral	Btd	0.0614344
1876	226	20.24	Lateral	Btd	0.0567635
1877	227	20.24	Lateral	Btd	0.117768
1878	228	20.24	Lateral	Btd	0.0619045
1879	229	20.24	Lateral	Btd	0.11674
1880	230	21.16	Lateral	Btd	0.213131
1881	231	21.16	Lateral	Btd	0.255421
1882	232	21.16	Lateral	Btd	0.0684535
1883	233	21.16	Lateral	Btd	0.143317
1884	234	21.16	Lateral	Btd	0.0175651
1885	235	21.16	Lateral	Btd	0.113925
1886	236	21.16	Lateral	Btd	0.0767196
1887	237	21.16	Lateral	Btd	0.188231
1888	238	21.16	Lateral	Btd	0.0751688
1889	239	21.16	Lateral	Btd	0.163412
1890	240	22.08	Lateral	Btd	0.161887
1891	241	22.08	Lateral	Btd	0.195811
1892	242	22.08	Lateral	Btd	0.0986155
1893	243	22.08	Lateral	Btd	0.195955
1894	244	22.08	Lateral	Btd	0.0472002
1895	245	22.08	Lateral	Btd	0.155873
1896	246	22.08	Lateral	Btd	0.0884128
1897	247	22.08	Lateral	Btd	0.203022
1898	248	22.08	Lateral	Btd	0.0434285
1899	249	22.08	Lateral	Btd	0.11043
2250	0	0	Lateral	Heterozygous	0.00825914
2251	1	0	Lateral	Heterozygous	0.015122
2252	2	0	Lateral	Heterozygous	0.0185919
2253	3	0	Lateral	Heterozygous	0.0152682
2254	4	0	Lateral	Heterozygous	0.021316
2255	5	0	Lateral	Heterozygous	0.01942
2256	6	0	Lateral	Heterozygous	0.000666993
2257	7	0	Lateral	Heterozygous
2258	8	0	Lateral	Heterozygous	0.00785212
2259	9	0	Lateral	Heterozygous	0.00709119
2260	10	0	Lateral	Heterozygous	0.0136609
2261	11	0	Lateral	Heterozygous	0.0207126
2262	12	0	Lateral	Heterozygous	0.0290325
2263	13	0	Lateral	Heterozygous	0.0337483
2264	14	0.92	Lateral	Heterozygous	0.0102639
2265	15	0.92	Lateral	Heterozygous	0.0288633
2266	16	0.92	Lateral	Heterozygous	0.0037573
2267	17	0.92	Lateral	Heterozygous	0.0190142
2268	18	0.92	Lateral	Heterozygous	0.0346671
2269	19	0.92	Lateral	Heterozygous	0.0179011
2270	20	0.92	Lateral	Heterozygous	0.00259947
2271	21	0.92	Lateral	Heterozygous
2272	22	0.92	Lateral	Heterozygous	0.012143
2273	23	0.92	Lateral	Heterozygous	0.000302869
2274	24	0.92	Lateral	Heterozygous	0.00505283
2275	25	0.92	Lateral	Heterozygous	0.0344246
2276	26	0.92	Lateral	Heterozygous	0.0372649
2277	27	0.92	Lateral	Heterozygous	0.0106108
2278	28	1.84	Lateral	Heterozygous	0.00482208
2279	29	1.84	Lateral	Heterozygous	0.0173868
2280	30	1.84	Lateral	Heterozygous	0.00364255
2281	31	1.84	Lateral	Heterozygous	0.01129
2282	32	1.84	Lateral	Heterozygous	0.0067733
2283	33	1.84	Lateral	Heterozygous	0.026726
2284	34	1.84	Lateral	Heterozygous	0.00686967
2285	35	1.84	Lateral	Heterozygous
2286	36	1.84	Lateral	Heterozygous	0.00427024
2287	37	1.84	Lateral	Heterozygous	0.0159447
2288	38	1.84	Lateral	Heterozygous	0.00639736
2289	39	1.84	Lateral	Heterozygous	0.0248819
2290	40	1.84	Lateral	Heterozygous	0.0251921
2291	41	1.84	Lateral	Heterozygous	0.00972537
2292	42	2.76	Lateral	Heterozygous	0.00207365
2293	43	2.76	Lateral	Heterozygous	0.00290933
2294	44	2.76	Lateral	Heterozygous	0.0056166
2295	45	2.76	Lateral	Heterozygous	0.00595918
2296	46	2.76	Lateral	Heterozygous	0.00202666
2297	47	2.76	Lateral	Heterozygous	0.00248972
2298	48	2.76	Lateral	Heterozygous	0.00108276
2299	49	2.76	Lateral	Heterozygous
2300	50	2.76	Lateral	Heterozygous	0.00621288
2301	51	2.76	Lateral	Heterozygous	0.00218371
2302	52	2.76	Lateral	Heterozygous	0.00946018
2303	53	2.76	Lateral	Heterozygous	0.0339512
2304	54	2.76	Lateral	Heterozygous	0.0360019
2305	55	2.76	Lateral	Heterozygous	0.013652
2306	56	3.68	Lateral	Heterozygous	0.0206487
2307	57	3.68	Lateral	Heterozygous	0.0300695
2308	58	3.68	Lateral	Heterozygous	0.00592294
2309	59	3.68	Lateral	Heterozygous	0.0355016
2310	60	3.68	Lateral	Heterozygous	0.0558594
2311	61	3.68	Lateral	Heterozygous	0.0372575
2312	62	3.68	Lateral	Heterozygous	-0.00168542
2313	63	3.68	Lateral	Heterozygous
2314	64	3.68	Lateral	Heterozygous	0.0180744
2315	65	3.68	Lateral	Heterozygous	0.0642564
2316	66	3.68	Lateral	Heterozygous	0.0576912
2317	67	3.68	Lateral	Heterozygous	0.0611174
2318	68	3.68	Lateral	Heterozygous	0.0430041
2319	69	3.68	Lateral	Heterozygous	0.0262828
2320	70	4.6	Lateral	Heterozygous	0.0557123
2321	71	4.6	Lateral	Heterozygous	0.0406901
2322	72	4.6	Lateral	Heterozygous	0.0356826
2323	73	4.6	Lateral	Heterozygous	0.0391332
2324	74	4.6	Lateral	Heterozygous	0.0467482
2325	75	4.6	Lateral	Heterozygous	0.0386782
2326	76	4.6	Lateral	Heterozygous	0.0220922
2327	77	4.6	Lateral	Heterozygous
2328	78	4.6	Lateral	Heterozygous	0.0392473
2329	79	4.6	Lateral	Heterozygous	0.0410839
2330	80	4.6	Lateral	Heterozygous	0.0783056
2331	81	4.6	Lateral	Heterozygous	0.0707291
2332	82	4.6	Lateral	Heterozygous	0.0287711
2333	83	4.6	Lateral	Heterozygous	0.0508705
2334	84	5.52	Lateral	Heterozygous	0.0212083
2335	85	5.52	Lateral	Heterozygous	0.0345231
2336	86	5.52	Lateral	Heterozygous	0.00518375
2337	87	5.52	Lateral	Heterozygous	0.023802
2338	88	5.52	Lateral	Heterozygous	0.0644225
2339	89	5.52	Lateral	Heterozygous	0.03587
2340	90	5.52	Lateral	Heterozygous	0.0147856
2341	91	5.52	Lateral	Heterozygous
2342	92	5.52	Lateral	Heterozygous	0.0114551
2343	93	5.52	Lateral	Heterozygous	0.0435105
2344	94	5.52	Lateral	Heterozygous	0.0439703
2345	95	5.52	Lateral	Heterozygous	0.0430699
2346	96	5.52	Lateral	Heterozygous	0.0180322
2347	97	5.52	Lateral	Heterozygous	0.0334715
2348	98	6.44	Lateral	Heterozygous	0.0252716
2349	99	6.44	Lateral	Heterozygous	0.0135313
2350	100	6.44	Lateral	Heterozygous	0.0299683
2351	101	6.44	Lateral	Heterozygous	0.0223813
2352	102	6.44	Lateral	Heterozygous	0.0234827
2353	103	6.44	Lateral	Heterozygous	0.0272599
2354	104	6.44	Lateral	Heterozygous	0.00631938
2355	105	6.44	Lateral	Heterozygous
2356	106	6.44	Lateral	Heterozygous	0.00486291
2357	107	6.44	Lateral	Heterozygous	0.0182841
2358	108	6.44	Lateral	Heterozygous	0.0472674
2359	109	6.44	Lateral	Heterozygous	0.0258805
2360	110	6.44	Lateral	Heterozygous	0.0145857
2361	111	6.44	Lateral	Heterozygous	0.00843519
2362	112	7.36	Lateral	Heterozygous	0.0509206
2363	113	7.36	Lateral	Heterozygous	0.0444937
2364	114	7.36	Lateral	Heterozygous	0.0511336
2365	115	7.36	Lateral	Heterozygous	0.0433003
2366	116	7.36	Lateral	Heterozygous	0.036377
2367	117	7.36	Lateral	Heterozygous	0.0459262
2368	118	7.36	Lateral	Heterozygous	0.0247283
2369	119	7.36	Lateral	Heterozygous
2370	120	7.36	Lateral	Heterozygous	0.03475
2371	121	7.36	Lateral	Heterozygous	0.0263594
2372	122	7.36	Lateral	Heterozygous	0.0509535
2373	123	7.36	Lateral	Heterozygous	0.0376232
2374	124	7.36	Lateral	Heterozygous	0.0203524
2375	125	7.36	Lateral	Heterozygous	0.0127328
2376	126	8.28	Lateral	Heterozygous	0.0549343
2377	127	8.28	Lateral	Heterozygous	0.0642962
2378	128	8.28	Lateral	Heterozygous	0.0313146
2379	129	8.28	Lateral	Heterozygous	0.0638254
2380	130	8.28	Lateral	Heterozygous	0.0612833
2381	131	8.28	Lateral	Heterozygous	0.0611314
2382	132	8.28	Lateral	Heterozygous	0.0202335
2383	133	8.28	Lateral	Heterozygous
2384	134	8.28	Lateral	Heterozygous	0.0218175
2385	135	8.28	Lateral	Heterozygous	0.0429178
2386	136	8.28	Lateral	Heterozygous	0.0498616
2387	137	8.28	Lateral	Heterozygous	0.0268363
2388	138	8.28	Lateral	Heterozygous	0.0379776
2389	139	8.28	Lateral	Heterozygous	0.0100622
2390	140	9.2	Lateral	Heterozygous	0.0447116
2391	141	9.2	Lateral	Heterozygous	0.0559453
2392	142	9.2	Lateral	Heterozygous	0.0270822
2393	143	9.2	Lateral	Heterozygous	0.059079
2394	144	9.2	Lateral	Heterozygous	0.11171
2395	145	9.2	Lateral	Heterozygous	0.0486884
2396	146	9.2	Lateral	Heterozygous	0.0221564
2397	147	9.2	Lateral	Heterozygous
2398	148	9.2	Lateral	Heterozygous	0.0285422
2399	149	9.2	Lateral	Heterozygous	0.0698617
2400	150	9.2	Lateral	Heterozygous	0.116078
2401	151	9.2	Lateral	Heterozygous	0.0652302
2402	152	9.2	Lateral	Heterozygous	0.0162706
2403	153	9.2	Lateral	Heterozygous	0.0275722
2404	154	10.12	Lateral	Heterozygous	0.0734387
2405	155	10.12	Lateral	Heterozygous	0.0933437
2406	156	10.12	Lateral	Heterozygous	0.0343619
2407	157	10.12	Lateral	Heterozygous	0.0560411
2408	158	10.12	Lateral	Heterozygous	0.097413
2409	159	10.12	Lateral	Heterozygous	0.0409816
2410	160	10.12	Lateral	Heterozygous	0.0335361
2411	161	10.12	Lateral	Heterozygous
2412	162	10.12	Lateral	Heterozygous	0.0648766
2413	163	10.12	Lateral	Heterozygous	0.0733037
2414	164	10.12	Lateral	Heterozygous	0.0851006
2415	165	10.12	Lateral	Heterozygous	0.079122
2416	166	10.12	Lateral	Heterozygous	0.057784
2417	167	10.12	Lateral	Heterozygous	-0.00328992
2418	168	11.04	Lateral	Heterozygous	0.0493994
2419	169	11.04	Lateral	Heterozygous	0.103729
2420	170	11.04	Lateral	Heterozygous	0.0343076
2421	171	11.04	Lateral	Heterozygous	0.0802553
2422	172	11.04	Lateral	Heterozygous	0.113379
2423	173	11.04	Lateral	Heterozygous	0.0502963
2424	174	11.04	Lateral	Heterozygous	0.024596
2425	175	11.04	Lateral	Heterozygous
2426	176	11.04	Lateral	Heterozygous	0.0271471
2427	177	11.04	Lateral	Heterozygous	0.0764109
2428	178	11.04	Lateral	Heterozygous	0.0988863
2429	179	11.04	Lateral	Heterozygous	0.0584808
2430	180	11.04	Lateral	Heterozygous	0.0235472
2431	181	11.04	Lateral	Heterozygous	0.00824243
2432	182	11.96	Lateral	Heterozygous	0.0752949
2433	183	11.96	Lateral	Heterozygous	0.08663
2434	184	11.96	Lateral	Heterozygous	0.0246952
2435	185	11.96	Lateral	Heterozygous	0.089632
2436	186	11.96	Lateral	Heterozygous	0.104464
2437	187	11.96	Lateral	Heterozygous	0.0736408
2438	188	11.96	Lateral	Heterozygous	0.00906652
2439	189	11.96	Lateral	Heterozygous
2440	190	11.96	Lateral	Heterozygous	0.0257813
2441	191	11.96	Lateral	Heterozygous	0.0816335
2442	192	11.96	Lateral	Heterozygous	0.0647873
2443	193	11.96	Lateral	Heterozygous	0.079436
2444	194	11.96	Lateral	Heterozygous	0.027065
2445	195	11.96	Lateral	Heterozygous	0.00203037
2446	196	12.88	Lateral	Heterozygous	0.0977465
2447	197	12.88	Lateral	Heterozygous	0.0827854
2448	198	12.88	Lateral	Heterozygous	0.0184465
2449	199	12.88	Lateral	Heterozygous	0.080227
2450	200	12.88	Lateral	Heterozygous	0.0729167
2451	201	12.88	Lateral	Heterozygous	0.0664154
2452	202	12.88	Lateral	Heterozygous	0.0261567
2453	203	12.88	Lateral	Heterozygous
2454	204	12.88	Lateral	Heterozygous	0.037033
2455	205	12.88	Lateral	Heterozygous	0.0560412
2456	206	12.88	Lateral	Heterozygous	0.0400259
2457	207	12.88	Lateral	Heterozygous	0.0500054
2458	208	12.88	Lateral	Heterozygous	0.0354492
2459	209	12.88	Lateral	Heterozygous	0.0170055
2460	210	13.8	Lateral	Heterozygous	0.0699868
2461	211	13.8	Lateral	Heterozygous	0.158434
2462	212	13.8	Lateral	Heterozygous	0.0044049
2463	213	13.8	Lateral	Heterozygous	0.089847
2464	214	13.8	Lateral	Heterozygous	0.0923558
2465	215	13.8	Lateral	Heterozygous	0.0579924
2466	216	13.8	Lateral	Heterozygous	0.0131058
2467	217	13.8	Lateral	Heterozygous
2468	218	13.8	Lateral	Heterozygous	0.0299035
2469	219	13.8	Lateral	Heterozygous	0.0481384
2470	220	13.8	Lateral	Heterozygous	0.0167711
2471	221	13.8	Lateral	Heterozygous	0.0229773
2472	222	13.8	Lateral	Heterozygous	0.0133639
2473	223	13.8	Lateral	Heterozygous	0.0358891
2474	224	14.72	Lateral	Heterozygous	0.0355238
2475	225	14.72	Lateral	Heterozygous	0.0703822
2476	226	14.72	Lateral	Heterozygous	0.00260601
2477	227	14.72	Lateral	Heterozygous	0.0544266
2478	228	14.72	Lateral	Heterozygous	0.119151
2479	229	14.72	Lateral	Heterozygous	0.0645803
2480	230	14.72	Lateral	Heterozygous	0.0146617
2481	231	14.72	Lateral	Heterozygous
2482	232	14.72	Lateral	Heterozygous	0.0402482
2483	233	14.72	Lateral	Heterozygous	0.0505964
2484	234	14.72	Lateral	Heterozygous	0.0367753
2485	235	14.72	Lateral	Heterozygous	0.0309906
2486	236	14.72	Lateral	Heterozygous	0.0396603
2487	237	14.72	Lateral	Heterozygous	-0.00252123
2488	238	15.64	Lateral	Heterozygous	0.0359693
2489	239	15.64	Lateral	Heterozygous	0.0755048
2490	240	15.64	Lateral	Heterozygous	0.020078
2491	241	15.64	Lateral	Heterozygous	0.0397026
2492	242	15.64	Lateral	Heterozygous	0.0773248
2493	243	15.64	Lateral	Heterozygous	0.034748
2494	244	15.64	Lateral	Heterozygous	0.00955796
2495	245	15.64	Lateral	Heterozygous
2496	246	15.64	Lateral	Heterozygous	0.0606918
2497	247	15.64	Lateral	Heterozygous	0.0725873
2498	248	15.64	Lateral	Heterozygous	0.051263
2499	249	15.64	Lateral	Heterozygous	0.00954592
2500	250	15.64	Lateral	Heterozygous	0.0122831
2501	251	15.64	Lateral	Heterozygous	0.0157404
2502	252	16.56	Lateral	Heterozygous	0.0556069
2503	253	16.56	Lateral	Heterozygous	0.0671686
2504	254	16.56	Lateral	Heterozygous	0.024293
2505	255	16.56	Lateral	Heterozygous	0.0393202
2506	256	16.56	Lateral	Heterozygous	0.0633586
2507	257	16.56	Lateral	Heterozygous	0.0654059
2508	258	16.56	Lateral	Heterozygous	0.000858281
2509	259	16.56	Lateral	Heterozygous
2510	260	16.56	Lateral	Heterozygous	0.0139836
2511	261	16.56	Lateral	Heterozygous	0.0988632
2512	262	16.56	Lateral	Heterozygous	0.0878456
2513	263	16.56	Lateral	Heterozygous	0.0487602
2514	264	16.56	Lateral	Heterozygous	0.0161278
2515	265	16.56	Lateral	Heterozygous	0.00472091
2516	266	17.48	Lateral	Heterozygous	0.0495227
2517	267	17.48	Lateral	Heterozygous	0.0674015
2518	268	17.48	Lateral	Heterozygous	0.0112261
2519	269	17.48	Lateral	Heterozygous	0.0364837
2520	270	17.48	Lateral	Heterozygous	0.0601938
2521	271	17.48	Lateral	Heterozygous	0.0487115
2522	272	17.48	Lateral	Heterozygous	0.0239198
2523	273	17.48	Lateral	Heterozygous
2524	274	17.48	Lateral	Heterozygous	0.0165299
2525	275	17.48	Lateral	Heterozygous	0.0853649
2526	276	17.48	Lateral	Heterozygous	0.0517965
2527	277	17.48	Lateral	Heterozygous	0.00735707
2528	278	17.48	Lateral	Heterozygous	0.0191081
2529	279	17.48	Lateral	Heterozygous	0.0222916
2530	280	18.4	Lateral	Heterozygous	0.0107514
2531	281	18.4	Lateral	Heterozygous	0.0754746
2532	282	18.4	Lateral	Heterozygous	0.0198993
2533	283	18.4	Lateral	Heterozygous	0.0348098
2534	284	18.4	Lateral	Heterozygous	0.0131891
2535	285	18.4	Lateral	Heterozygous	0.0142724
2536	286	18.4	Lateral	Heterozygous	0.0252651
2537	287	18.4	Lateral	Heterozygous
2538	288	18.4	Lateral	Heterozygous	0.0383786
2539	289	18.4	Lateral	Heterozygous	0.120479
2540	290	18.4	Lateral	Heterozygous	0.129536
2541	291	18.4	Lateral	Heterozygous	0.0533547
2542	292	18.4	Lateral	Heterozygous	0.0129058
2543	293	18.4	Lateral	Heterozygous	0.0191422
2544	294	19.32	Lateral	Heterozygous	0.060056
2545	295	19.32	Lateral	Heterozygous	0.0725811
2546	296	19.32	Lateral	Heterozygous	0.0300888
2547	297	19.32	Lateral	Heterozygous	0.0704501
2548	298	19.32	Lateral	Heterozygous	0.0565799
2549	299	19.32	Lateral	Heterozygous	0.0212569
2550	300	19.32	Lateral	Heterozygous	0.0220578
2551	301	19.32	Lateral	Heterozygous
2552	302	19.32	Lateral	Heterozygous	0.0868492
2553	303	19.32	Lateral	Heterozygous	0.115218
2554	304	19.32	Lateral	Heterozygous	0.0902468
2555	305	19.32	Lateral	Heterozygous	0.0518924
2556	306	19.32	Lateral	Heterozygous	0.0439734
2557	307	19.32	Lateral	Heterozygous	0.0336147
2558	308	20.24	Lateral	Heterozygous	0.0794455
2559	309	20.24	Lateral	Heterozygous	0.0922338
2560	310	20.24	Lateral	Heterozygous	0.0667652
2561	311	20.24	Lateral	Heterozygous	0.0644472
2562	312	20.24	Lateral	Heterozygous	0.078679
2563	313	20.24	Lateral	Heterozygous	0.124041
2564	314	20.24	Lateral	Heterozygous	0.0851281
2565	315	20.24	Lateral	Heterozygous
2566	316	20.24	Lateral	Heterozygous	0.0711339
2567	317	20.24	Lateral	Heterozygous	0.154137
2568	318	20.24	Lateral	Heterozygous	0.10642
2569	319	20.24	Lateral	Heterozygous	0.0583383
2570	320	20.24	Lateral	Heterozygous	0.0294524
2571	321	20.24	Lateral	Heterozygous	0.0360471
2572	322	21.16	Lateral	Heterozygous	0.0978219
2573	323	21.16	Lateral	Heterozygous	0.130598
2574	324	21.16	Lateral	Heterozygous	0.102038
2575	325	21.16	Lateral	Heterozygous	0.133605
2576	326	21.16	Lateral	Heterozygous	0.0865708
2577	327	21.16	Lateral	Heterozygous	0.156891
2578	328	21.16	Lateral	Heterozygous	0.0648455
2579	329	21.16	Lateral	Heterozygous
2580	330	21.16	Lateral	Heterozygous	0.0779209
2581	331	21.16	Lateral	Heterozygous	0.162426
2582	332	21.16	Lateral	Heterozygous	0.112145
2583	333	21.16	Lateral	Heterozygous	0.0368249
2584	334	21.16	Lateral	Heterozygous	0.0591306
2585	335	21.16	Lateral	Heterozygous	0.0271768
2586	336	22.08	Lateral	Heterozygous	0.0720253
2587	337	22.08	Lateral	Heterozygous	0.114184
2588	338	22.08	Lateral	Heterozygous	0.174348
2589	339	22.08	Lateral	Heterozygous	0.148064
2590	340	22.08	Lateral	Heterozygous	0.0631692
2591	341	22.08	Lateral	Heterozygous	0.180205
2592	342	22.08	Lateral	Heterozygous	0.0719623
2593	343	22.08	Lateral	Heterozygous
2594	344	22.08	Lateral	Heterozygous	0.0983369
2595	345	22.08	Lateral	Heterozygous	0.0863947
2596	346	22.08	Lateral	Heterozygous	0.0741892
2597	347	22.08	Lateral	Heterozygous	0.0545353
2598	348	22.08	Lateral	Heterozygous	0.0429953
2599	349	22.08	Lateral	Heterozygous	0.04562
2950	0	0	Lateral	Heterozygous	0.0186188
2951	1	0	Lateral	Heterozygous	0.0174743
2952	2	0	Lateral	Heterozygous	0.00019507
2953	3	0	Lateral	Heterozygous	0.00749076
2954	4	0	Lateral	Heterozygous	0.00388879
2955	5	0	Lateral	Heterozygous	0.00271048
2956	6	0	Lateral	Heterozygous	0.0115542
2957	7	0	Lateral	Heterozygous	0.00401273
2958	8	0	Lateral	Heterozygous
2959	9	0	Lateral	Heterozygous	0.0085505
2960	10	0	Lateral	Heterozygous	0.0111113
2961	11	0	Lateral	Heterozygous	0.00629454
2962	12	0	Lateral	Heterozygous	0.0052001
2963	13	0	Lateral	Heterozygous	0.00127877
2964	14	0.92	Lateral	Heterozygous	0.00202078
2965	15	0.92	Lateral	Heterozygous	0.0116473
2966	16	0.92	Lateral	Heterozygous	0.000259699
2967	17	0.92	Lateral	Heterozygous	0.00499536
2968	18	0.92	Lateral	Heterozygous	0.00928978
2969	19	0.92	Lateral	Heterozygous	0.00919468
2970	20	0.92	Lateral	Heterozygous	0.000851121
2971	21	0.92	Lateral	Heterozygous	0.00122298
2972	22	0.92	Lateral	Heterozygous
2973	23	0.92	Lateral	Heterozygous	0.00711219
2974	24	0.92	Lateral	Heterozygous	0.0111695
2975	25	0.92	Lateral	Heterozygous	0.00582966
2976	26	0.92	Lateral	Heterozygous	0.00872732
2977	27	0.92	Lateral	Heterozygous	0.0124541
2978	28	1.84	Lateral	Heterozygous	0.00874541
2979	29	1.84	Lateral	Heterozygous	0.0115753
2980	30	1.84	Lateral	Heterozygous	0.000882312
2981	31	1.84	Lateral	Heterozygous	0.0225483
2982	32	1.84	Lateral	Heterozygous	0.0131431
2983	33	1.84	Lateral	Heterozygous	0.00749327
2984	34	1.84	Lateral	Heterozygous	0.00701609
2985	35	1.84	Lateral	Heterozygous	0.00162819
2986	36	1.84	Lateral	Heterozygous
2987	37	1.84	Lateral	Heterozygous	0.00126704
2988	38	1.84	Lateral	Heterozygous	0.000388516
2989	39	1.84	Lateral	Heterozygous	0.00432192
2990	40	1.84	Lateral	Heterozygous	0.0102494
2991	41	1.84	Lateral	Heterozygous	0.00803451
2992	42	2.76	Lateral	Heterozygous	0.0128322
2993	43	2.76	Lateral	Heterozygous	0.0160353
2994	44	2.76	Lateral	Heterozygous	0.000579181
2995	45	2.76	Lateral	Heterozygous	0.0120469
2996	46	2.76	Lateral	Heterozygous	0.0207522
2997	47	2.76	Lateral	Heterozygous	0.0189259
2998	48	2.76	Lateral	Heterozygous	0.0130783
2999	49	2.76	Lateral	Heterozygous	0.000717391
3000	50	2.76	Lateral	Heterozygous
3001	51	2.76	Lateral	Heterozygous	0.0118513
3002	52	2.76	Lateral	Heterozygous	0.0115717
3003	53	2.76	Lateral	Heterozygous	0.00240577
3004	54	2.76	Lateral	Heterozygous	0.0124311
3005	55	2.76	Lateral	Heterozygous	0.00346948
3006	56	3.68	Lateral	Heterozygous	0.00121782
3007	57	3.68	Lateral	Heterozygous	0.00614346
3008	58	3.68	Lateral	Heterozygous	0.000173664
3009	59	3.68	Lateral	Heterozygous	0.00314892
3010	60	3.68	Lateral	Heterozygous	0.0090282
3011	61	3.68	Lateral	Heterozygous	0.0068975
3012	62	3.68	Lateral	Heterozygous	0.00426991
3013	63	3.68	Lateral	Heterozygous	0.00153972
3014	64	3.68	Lateral	Heterozygous
3015	65	3.68	Lateral	Heterozygous	0.00976767
3016	66	3.68	Lateral	Heterozygous	0.0110256
3017	67	3.68	Lateral	Heterozygous	0.0078114
3018	68	3.68	Lateral	Heterozygous	0.0107109
3019	69	3.68	Lateral	Heterozygous	0.000874689
3020	70	4.6	Lateral	Heterozygous	0.0246572
3021	71	4.6	Lateral	Heterozygous	0.0237725
3022	72	4.6	Lateral	Heterozygous	0.00157154
3023	73	4.6	Lateral	Heterozygous	0.0408741
3024	74	4.6	Lateral	Heterozygous	0.02626
3025	75	4.6	Lateral	Heterozygous	0.0424605
3026	76	4.6	Lateral	Heterozygous	0.0350079
3027	77	4.6	Lateral	Heterozygous	0.00757998
3028	78	4.6	Lateral	Heterozygous
3029	79	4.6	Lateral	Heterozygous	0.024281
3030	80	4.6	Lateral	Heterozygous	0.0327353
3031	81	4.6	Lateral	Heterozygous	0.039528
3032	82	4.6	Lateral	Heterozygous	0.0595184
3033	83	4.6	Lateral	Heterozygous	0.0203176
3034	84	5.52	Lateral	Heterozygous	0.00221841
3035	85	5.52	Lateral	Heterozygous	0.00167404
3036	86	5.52	Lateral	Heterozygous	0.000236019
3037	87	5.52	Lateral	Heterozygous	0.00817065
3038	88	5.52	Lateral	Heterozygous	0.010131
3039	89	5.52	Lateral	Heterozygous	0.0210035
3040	90	5.52	Lateral	Heterozygous	0.0280501
3041	91	5.52	Lateral	Heterozygous	0.0065613
3042	92	5.52	Lateral	Heterozygous
3043	93	5.52	Lateral	Heterozygous	0.0307835
3044	94	5.52	Lateral	Heterozygous	0.0403803
3045	95	5.52	Lateral	Heterozygous	0.0466582
3046	96	5.52	Lateral	Heterozygous	0.0136546
3047	97	5.52	Lateral	Heterozygous	0.0343445
3048	98	6.44	Lateral	Heterozygous	0.0188671
3049	99	6.44	Lateral	Heterozygous	0.0220806
3050	100	6.44	Lateral	Heterozygous	0.000580847
3051	101	6.44	Lateral	Heterozygous	0.0125622
3052	102	6.44	Lateral	Heterozygous	0.0286895
3053	103	6.44	Lateral	Heterozygous	0.0376072
3054	104	6.44	Lateral	Heterozygous	0.0109806
3055	105	6.44	Lateral	Heterozygous	0.00227243
3056	106	6.44	Lateral	Heterozygous
3057	107	6.44	Lateral	Heterozygous	0.0110334
3058	108	6.44	Lateral	Heterozygous	0.0141204
3059	109	6.44	Lateral	Heterozygous	0.0302333
3060	110	6.44	Lateral	Heterozygous	0.0196109
3061	111	6.44	Lateral	Heterozygous	0.000459771
3062	112	7.36	Lateral	Heterozygous	0.011973
3063	113	7.36	Lateral	Heterozygous	0.0135589
3064	114	7.36	Lateral	Heterozygous	0.000788881
3065	115	7.36	Lateral	Heterozygous	0.0174747
3066	116	7.36	Lateral	Heterozygous	0.0192368
3067	117	7.36	Lateral	Heterozygous	0.0239494
3068	118	7.36	Lateral	Heterozygous	0.0213103
3069	119	7.36	Lateral	Heterozygous	0.00546926
3070	120	7.36	Lateral	Heterozygous
3071	121	7.36	Lateral	Heterozygous	0.0198311
3072	122	7.36	Lateral	Heterozygous	0.0144995
3073	123	7.36	Lateral	Heterozygous	0.0295272
3074	124	7.36	Lateral	Heterozygous	0.00427773
3075	125	7.36	Lateral	Heterozygous	0.00677326
3076	126	8.28	Lateral	Heterozygous	0.0267664
3077	127	8.28	Lateral	Heterozygous	0.0381485
3078	128	8.28	Lateral	Heterozygous	0.0014329
3079	129	8.28	Lateral	Heterozygous	0.0454495
3080	130	8.28	Lateral	Heterozygous	0.0427585
3081	131	8.28	Lateral	Heterozygous	0.0524281
3082	132	8.28	Lateral	Heterozygous	0.0574952
3083	133	8.28	Lateral	Heterozygous	0.012385
3084	134	8.28	Lateral	Heterozygous
3085	135	8.28	Lateral	Heterozygous	0.0272352
3086	136	8.28	Lateral	Heterozygous	0.0571509
3087	137	8.28	Lateral	Heterozygous	0.0643016
3088	138	8.28	Lateral	Heterozygous	0.044692
3089	139	8.28	Lateral	Heterozygous	0.0144619
3090	140	9.2	Lateral	Heterozygous	0.0429331
3091	141	9.2	Lateral	Heterozygous	0.055156
3092	142	9.2	Lateral	Heterozygous	0.00232406
3093	143	9.2	Lateral	Heterozygous	0.0687996
3094	144	9.2	Lateral	Heterozygous	0.0687108
3095	145	9.2	Lateral	Heterozygous	0.0901041
3096	146	9.2	Lateral	Heterozygous	0.0710292
3097	147	9.2	Lateral	Heterozygous	0.0156482
3098	148	9.2	Lateral	Heterozygous
3099	149	9.2	Lateral	Heterozygous	0.0307155
3100	150	9.2	Lateral	Heterozygous	0.048284
3101	151	9.2	Lateral	Heterozygous	0.0742185
3102	152	9.2	Lateral	Heterozygous	0.0726036
3103	153	9.2	Lateral	Heterozygous	0.0153596
3104	154	10.12	Lateral	Heterozygous	0.0527389
3105	155	10.12	Lateral	Heterozygous	0.0794309
3106	156	10.12	Lateral	Heterozygous	0.00321528
3107	157	10.12	Lateral	Heterozygous	0.0893797
3108	158	10.12	Lateral	Heterozygous	0.0623761
3109	159	10.12	Lateral	Heterozygous	0.0692193
3110	160	10.12	Lateral	Heterozygous	0.0969932
3111	161	10.12	Lateral	Heterozygous	0.0167687
3112	162	10.12	Lateral	Heterozygous
3113	163	10.12	Lateral	Heterozygous	0.0500253
3114	164	10.12	Lateral	Heterozygous	0.065824
3115	165	10.12	Lateral	Heterozygous	0.0908888
3116	166	10.12	Lateral	Heterozygous	0.0791559
3117	167	10.12	Lateral	Heterozygous	0.0164201
3118	168	11.04	Lateral	Heterozygous	0.0772478
3119	169	11.04	Lateral	Heterozygous	0.0797312
3120	170	11.04	Lateral	Heterozygous	0.00365664
3121	171	11.04	Lateral	Heterozygous	0.0963058
3122	172	11.04	Lateral	Heterozygous	0.101564
3123	173	11.04	Lateral	Heterozygous	0.120124
3124	174	11.04	Lateral	Heterozygous	0.118507
3125	175	11.04	Lateral	Heterozygous	0.025483
3126	176	11.04	Lateral	Heterozygous
3127	177	11.04	Lateral	Heterozygous	0.0723714
3128	178	11.04	Lateral	Heterozygous	0.0924514
3129	179	11.04	Lateral	Heterozygous	0.100599
3130	180	11.04	Lateral	Heterozygous	0.0839595
3131	181	11.04	Lateral	Heterozygous	0.0157054
3132	182	11.96	Lateral	Heterozygous	0.0461575
3133	183	11.96	Lateral	Heterozygous	0.0556911
3134	184	11.96	Lateral	Heterozygous	0.0030413
3135	185	11.96	Lateral	Heterozygous	0.0803994
3136	186	11.96	Lateral	Heterozygous	0.0540062
3137	187	11.96	Lateral	Heterozygous	0.0549697
3138	188	11.96	Lateral	Heterozygous	0.0651053
3139	189	11.96	Lateral	Heterozygous	0.016734
3140	190	11.96	Lateral	Heterozygous
3141	191	11.96	Lateral	Heterozygous	0.036507
3142	192	11.96	Lateral	Heterozygous	0.0446819
3143	193	11.96	Lateral	Heterozygous	0.0377103
3144	194	11.96	Lateral	Heterozygous	0.0244557
3145	195	11.96	Lateral	Heterozygous	0.0116605
3146	196	12.88	Lateral	Heterozygous	0.0420185
3147	197	12.88	Lateral	Heterozygous	0.102085
3148	198	12.88	Lateral	Heterozygous	0.00270528
3149	199	12.88	Lateral	Heterozygous	0.076871
3150	200	12.88	Lateral	Heterozygous	0.0630709
3151	201	12.88	Lateral	Heterozygous	0.047265
3152	202	12.88	Lateral	Heterozygous	0.0651672
3153	203	12.88	Lateral	Heterozygous	0.0096564
3154	204	12.88	Lateral	Heterozygous
3155	205	12.88	Lateral	Heterozygous	0.0427158
3156	206	12.88	Lateral	Heterozygous	0.0382472
3157	207	12.88	Lateral	Heterozygous	0.0392911
3158	208	12.88	Lateral	Heterozygous	0.00357028
3159	209	12.88	Lateral	Heterozygous	0.0191085
3160	210	13.8	Lateral	Heterozygous	0.0418446
3161	211	13.8	Lateral	Heterozygous	0.0646197
3162	212	13.8	Lateral	Heterozygous	0.00121119
3163	213	13.8	Lateral	Heterozygous	0.0302941
3164	214	13.8	Lateral	Heterozygous	0.0614596
3165	215	13.8	Lateral	Heterozygous	0.0396902
3166	216	13.8	Lateral	Heterozygous	0.0499144
3167	217	13.8	Lateral	Heterozygous	0.0107952
3168	218	13.8	Lateral	Heterozygous
3169	219	13.8	Lateral	Heterozygous	0.0247142
3170	220	13.8	Lateral	Heterozygous	0.0266516
3171	221	13.8	Lateral	Heterozygous	0.00941831
3172	222	13.8	Lateral	Heterozygous	0.0143366
3173	223	13.8	Lateral	Heterozygous	0.00819681
3174	224	14.72	Lateral	Heterozygous	0.0214844
3175	225	14.72	Lateral	Heterozygous	0.0763133
3176	226	14.72	Lateral	Heterozygous	0.00176811
3177	227	14.72	Lateral	Heterozygous	0.0384343
3178	228	14.72	Lateral	Heterozygous	0.0559447
3179	229	14.72	Lateral	Heterozygous	0.0515474
3180	230	14.72	Lateral	Heterozygous	0.0579771
3181	231	14.72	Lateral	Heterozygous	0.00677145
3182	232	14.72	Lateral	Heterozygous
3183	233	14.72	Lateral	Heterozygous	0.0355052
3184	234	14.72	Lateral	Heterozygous	0.0710698
3185	235	14.72	Lateral	Heterozygous	0.0386607
3186	236	14.72	Lateral	Heterozygous	0.0221844
3187	237	14.72	Lateral	Heterozygous	0.0114761
3188	238	15.64	Lateral	Heterozygous	0.0679419
3189	239	15.64	Lateral	Heterozygous	0.117535
3190	240	15.64	Lateral	Heterozygous	0.00284548
3191	241	15.64	Lateral	Heterozygous	0.0417549
3192	242	15.64	Lateral	Heterozygous	0.0696917
3193	243	15.64	Lateral	Heterozygous	0.03873
3194	244	15.64	Lateral	Heterozygous	0.0317675
3195	245	15.64	Lateral	Heterozygous	0.00279218
3196	246	15.64	Lateral	Heterozygous
3197	247	15.64	Lateral	Heterozygous	0.0218274
3198	248	15.64	Lateral	Heterozygous	0.0388175
3199	249	15.64	Lateral	Heterozygous	0.0259692
3200	250	15.64	Lateral	Heterozygous	0.0140774
3201	251	15.64	Lateral	Heterozygous	0.0100198
3202	252	16.56	Lateral	Heterozygous	0.0604413
3203	253	16.56	Lateral	Heterozygous	0.0966725
3204	254	16.56	Lateral	Heterozygous	-0.000377267
3205	255	16.56	Lateral	Heterozygous	0.0270477
3206	256	16.56	Lateral	Heterozygous	0.0738855
3207	257	16.56	Lateral	Heterozygous	0.0398946
3208	258	16.56	Lateral	Heterozygous	0.0976108
3209	259	16.56	Lateral	Heterozygous	0.0316362
3210	260	16.56	Lateral	Heterozygous
3211	261	16.56	Lateral	Heterozygous	0.0408645
3212	262	16.56	Lateral	Heterozygous	0.105385
3213	263	16.56	Lateral	Heterozygous	0.0420601
3214	264	16.56	Lateral	Heterozygous	0.014184
3215	265	16.56	Lateral	Heterozygous	0.00645847
3216	266	17.48	Lateral	Heterozygous	0.0579511
3217	267	17.48	Lateral	Heterozygous	0.0800148
3218	268	17.48	Lateral	Heterozygous	0.000617486
3219	269	17.48	Lateral	Heterozygous	0.0449978
3220	270	17.48	Lateral	Heterozygous	0.030876
3221	271	17.48	Lateral	Heterozygous	0.028896
3222	272	17.48	Lateral	Heterozygous	0.127331
3223	273	17.48	Lateral	Heterozygous	0.0224529
3224	274	17.48	Lateral	Heterozygous
3225	275	17.48	Lateral	Heterozygous	0.0202962
3226	276	17.48	Lateral	Heterozygous	0.124756
3227	277	17.48	Lateral	Heterozygous	0.148479
3228	278	17.48	Lateral	Heterozygous	0.03042
3229	279	17.48	Lateral	Heterozygous	0.01721
3230	280	18.4	Lateral	Heterozygous	0.064774
3231	281	18.4	Lateral	Heterozygous	0.0672081
3232	282	18.4	Lateral	Heterozygous	0.00160691
3233	283	18.4	Lateral	Heterozygous	0.0405907
3234	284	18.4	Lateral	Heterozygous	0.0183661
3235	285	18.4	Lateral	Heterozygous	0.0184993
3236	286	18.4	Lateral	Heterozygous	0.0208095
3237	287	18.4	Lateral	Heterozygous	0.00691549
3238	288	18.4	Lateral	Heterozygous
3239	289	18.4	Lateral	Heterozygous	0.0784707
3240	290	18.4	Lateral	Heterozygous	0.224452
3241	291	18.4	Lateral	Heterozygous	0.114266
3242	292	18.4	Lateral	Heterozygous	0.206511
3243	293	18.4	Lateral	Heterozygous	0.0448863
3244	294	19.32	Lateral	Heterozygous	0.109037
3245	295	19.32	Lateral	Heterozygous	0.0875383
3246	296	19.32	Lateral	Heterozygous	0.00535594
3247	297	19.32	Lateral	Heterozygous	0.0944311
3248	298	19.32	Lateral	Heterozygous	-0.0031388
3249	299	19.32	Lateral	Heterozygous	-0.00162566
3250	300	19.32	Lateral	Heterozygous	0.0272925
3251	301	19.32	Lateral	Heterozygous	0.0210136
3252	302	19.32	Lateral	Heterozygous
3253	303	19.32	Lateral	Heterozygous	0.145013
3254	304	19.32	Lateral	Heterozygous	0.102262
3255	305	19.32	Lateral	Heterozygous	0.0346891
3256	306	19.32	Lateral	Heterozygous	0.0901083
3257	307	19.32	Lateral	Heterozygous	0.0697582
3258	308	20.24	Lateral	Heterozygous	0.0875094
3259	309	20.24	Lateral	Heterozygous	0.0694719
3260	310	20.24	Lateral	Heterozygous	0.00504372
3261	311	20.24	Lateral	Heterozygous	0.0798291
3262	312	20.24	Lateral	Heterozygous	0.0279808
3263	313	20.24	Lateral	Heterozygous	0.0407689
3264	314	20.24	Lateral	Heterozygous	0.0651915
3265	315	20.24	Lateral	Heterozygous	0.0124363
3266	316	20.24	Lateral	Heterozygous
3267	317	20.24	Lateral	Heterozygous	0.106036
3268	318	20.24	Lateral	Heterozygous	0.124815
3269	319	20.24	Lateral	Heterozygous	0.0896931
3270	320	20.24	Lateral	Heterozygous	0.0715422
3271	321	20.24	Lateral	Heterozygous	0.0385237
3272	322	21.16	Lateral	Heterozygous	0.0268647
3273	323	21.16	Lateral	Heterozygous	0.0571265
3274	324	21.16	Lateral	Heterozygous	0.00485914
3275	325	21.16	Lateral	Heterozygous	0.117934
3276	326	21.16	Lateral	Heterozygous	0.0215844
3277	327	21.16	Lateral	Heterozygous	0.0346955
3278	328	21.16	Lateral	Heterozygous	0.0834528
3279	329	21.16	Lateral	Heterozygous	0.0265538
3280	330	21.16	Lateral	Heterozygous
3281	331	21.16	Lateral	Heterozygous	0.024903
3282	332	21.16	Lateral	Heterozygous	0.0994751
3283	333	21.16	Lateral	Heterozygous	0.0440901
3284	334	21.16	Lateral	Heterozygous	0.0464067
3285	335	21.16	Lateral	Heterozygous	0.0302963
3286	336	22.08	Lateral	Heterozygous	0.145785
3287	337	22.08	Lateral	Heterozygous	0.0912335
3288	338	22.08	Lateral	Heterozygous	0.0070021
3289	339	22.08	Lateral	Heterozygous	0.193299
3290	340	22.08	Lateral	Heterozygous	0.000310432
3291	341	22.08	Lateral	Heterozygous	0.0733001
3292	342	22.08	Lateral	Heterozygous	0.117258
3293	343	22.08	Lateral	Heterozygous	0.0203365
3294	344	22.08	Lateral	Heterozygous
3295	345	22.08	Lateral	Heterozygous	0.00391203
3296	346	22.08	Lateral	Heterozygous	0.0138933
3297	347	22.08	Lateral	Heterozygous	0.0139053
3298	348	22.08	Lateral	Heterozygous	-0.00181362
3299	349	22.08	Lateral	Heterozygous	0.0181037
3550	0	0	Lateral	Heterozygous	0.0048301
3551	1	0	Lateral	Heterozygous	0.00625647
3552	2	0	Lateral	Heterozygous	0.00801603
3553	3	0	Lateral	Heterozygous	0.00365656
3554	4	0	Lateral	Heterozygous	0.00534623
3555	5	0	Lateral	Heterozygous	0.00801415
3556	6	0	Lateral	Heterozygous	0.0109157
3557	7	0	Lateral	Heterozygous	0.00736932
3558	8	0	Lateral	Heterozygous	0.00272284
3559	9	0	Lateral	Heterozygous	0.0176187
3560	10	0.92	Lateral	Heterozygous	0.0104153
3561	11	0.92	Lateral	Heterozygous	0.013512
3562	12	0.92	Lateral	Heterozygous	0.0125494
3563	13	0.92	Lateral	Heterozygous	0.00689098
3564	14	0.92	Lateral	Heterozygous	0.00558367
3565	15	0.92	Lateral	Heterozygous	0.01709
3566	16	0.92	Lateral	Heterozygous	0.0151736
3567	17	0.92	Lateral	Heterozygous	0.0367415
3568	18	0.92	Lateral	Heterozygous	0.0319188
3569	19	0.92	Lateral	Heterozygous	0.045426
3570	20	1.84	Lateral	Heterozygous	0.00672205
3571	21	1.84	Lateral	Heterozygous	0.00713285
3572	22	1.84	Lateral	Heterozygous	0.014147
3573	23	1.84	Lateral	Heterozygous	0.0144983
3574	24	1.84	Lateral	Heterozygous	0.0192342
3575	25	1.84	Lateral	Heterozygous	0.00516415
3576	26	1.84	Lateral	Heterozygous	0.00799212
3577	27	1.84	Lateral	Heterozygous	0.017434
3578	28	1.84	Lateral	Heterozygous	0.0110806
3579	29	1.84	Lateral	Heterozygous	0.034952
3580	30	2.76	Lateral	Heterozygous	0.00448633
3581	31	2.76	Lateral	Heterozygous	0.0147322
3582	32	2.76	Lateral	Heterozygous	0.0115561
3583	33	2.76	Lateral	Heterozygous	0.00625655
3584	34	2.76	Lateral	Heterozygous	0.0031777
3585	35	2.76	Lateral	Heterozygous	0.0192677
3586	36	2.76	Lateral	Heterozygous	0.0236639
3587	37	2.76	Lateral	Heterozygous	0.0451433
3588	38	2.76	Lateral	Heterozygous	0.0522826
3589	39	2.76	Lateral	Heterozygous	0.054283
3590	40	3.68	Lateral	Heterozygous	0.0117103
3591	41	3.68	Lateral	Heterozygous	0.015063
3592	42	3.68	Lateral	Heterozygous	0.00903273
3593	43	3.68	Lateral	Heterozygous	0.0128612
3594	44	3.68	Lateral	Heterozygous	0.00925403
3595	45	3.68	Lateral	Heterozygous	0.0094727
3596	46	3.68	Lateral	Heterozygous	0.0173184
3597	47	3.68	Lateral	Heterozygous	0.0302659
3598	48	3.68	Lateral	Heterozygous	0.0477742
3599	49	3.68	Lateral	Heterozygous	0.0401904
3600	50	4.6	Lateral	Heterozygous	0.00492059
3601	51	4.6	Lateral	Heterozygous	0.00953405
3602	52	4.6	Lateral	Heterozygous	0.00832382
3603	53	4.6	Lateral	Heterozygous	0.0162828
3604	54	4.6	Lateral	Heterozygous	0.00435734
3605	55	4.6	Lateral	Heterozygous	0.00984817
3606	56	4.6	Lateral	Heterozygous	0.0233045
3607	57	4.6	Lateral	Heterozygous	0.0275224
3608	58	4.6	Lateral	Heterozygous	0.033748
3609	59	4.6	Lateral	Heterozygous	0.0676395
3610	60	5.52	Lateral	Heterozygous	0.0289457
3611	61	5.52	Lateral	Heterozygous	0.0215379
3612	62	5.52	Lateral	Heterozygous	0.0344704
3613	63	5.52	Lateral	Heterozygous	0.0134731
3614	64	5.52	Lateral	Heterozygous	0.0340473
3615	65	5.52	Lateral	Heterozygous	0.0418027
3616	66	5.52	Lateral	Heterozygous	0.0472855
3617	67	5.52	Lateral	Heterozygous	0.0591761
3618	68	5.52	Lateral	Heterozygous	0.0634876
3619	69	5.52	Lateral	Heterozygous	0.0721268
3620	70	6.44	Lateral	Heterozygous	0.0625196
3621	71	6.44	Lateral	Heterozygous	0.0172629
3622	72	6.44	Lateral	Heterozygous	0.033931
3623	73	6.44	Lateral	Heterozygous	0.0363551
3624	74	6.44	Lateral	Heterozygous	0.0606176
3625	75	6.44	Lateral	Heterozygous	0.0670921
3626	76	6.44	Lateral	Heterozygous	0.0911777
3627	77	6.44	Lateral	Heterozygous	0.0824575
3628	78	6.44	Lateral	Heterozygous	0.0944072
3629	79	6.44	Lateral	Heterozygous	0.0970024
3630	80	7.36	Lateral	Heterozygous	0.0856581
3631	81	7.36	Lateral	Heterozygous	0.0748528
3632	82	7.36	Lateral	Heterozygous	0.0700928
3633	83	7.36	Lateral	Heterozygous	0.0678133
3634	84	7.36	Lateral	Heterozygous	0.0870952
3635	85	7.36	Lateral	Heterozygous	0.0746853
3636	86	7.36	Lateral	Heterozygous	0.106607
3637	87	7.36	Lateral	Heterozygous	0.0880753
3638	88	7.36	Lateral	Heterozygous	0.109246
3639	89	7.36	Lateral	Heterozygous	0.0692308
3640	90	8.28	Lateral	Heterozygous	0.0668517
3641	91	8.28	Lateral	Heterozygous	0.0401243
3642	92	8.28	Lateral	Heterozygous	0.0367146
3643	93	8.28	Lateral	Heterozygous	0.0241749
3644	94	8.28	Lateral	Heterozygous	0.019103
3645	95	8.28	Lateral	Heterozygous	0.020478
3646	96	8.28	Lateral	Heterozygous	0.0173664
3647	97	8.28	Lateral	Heterozygous	0.0280484
3648	98	8.28	Lateral	Heterozygous	0.0154573
3649	99	8.28	Lateral	Heterozygous	0.0239902
3650	100	9.2	Lateral	Heterozygous	0.0694492
3651	101	9.2	Lateral	Heterozygous	0.0552613
3652	102	9.2	Lateral	Heterozygous	0.0549856
3653	103	9.2	Lateral	Heterozygous	0.0172967
3654	104	9.2	Lateral	Heterozygous	0.0203816
3655	105	9.2	Lateral	Heterozygous	0.0196639
3656	106	9.2	Lateral	Heterozygous	0.0263556
3657	107	9.2	Lateral	Heterozygous	0.0251685
3658	108	9.2	Lateral	Heterozygous	0.0257215
3659	109	9.2	Lateral	Heterozygous	0.0352388
3660	110	10.12	Lateral	Heterozygous	0.0924295
3661	111	10.12	Lateral	Heterozygous	0.0942673
3662	112	10.12	Lateral	Heterozygous	0.0904602
3663	113	10.12	Lateral	Heterozygous	0.0601207
3664	114	10.12	Lateral	Heterozygous	0.0501221
3665	115	10.12	Lateral	Heterozygous	0.0377091
3666	116	10.12	Lateral	Heterozygous	0.0521487
3667	117	10.12	Lateral	Heterozygous	0.0319885
3668	118	10.12	Lateral	Heterozygous	0.0501147
3669	119	10.12	Lateral	Heterozygous	0.0205995
3670	120	11.04	Lateral	Heterozygous	0.112566
3671	121	11.04	Lateral	Heterozygous	0.0667058
3672	122	11.04	Lateral	Heterozygous	0.0711427
3673	123	11.04	Lateral	Heterozygous	0.0399535
3674	124	11.04	Lateral	Heterozygous	0.0467587
3675	125	11.04	Lateral	Heterozygous	0.0367355
3676	126	11.04	Lateral	Heterozygous	0.0544899
3677	127	11.04	Lateral	Heterozygous	0.0447003
3678	128	11.04	Lateral	Heterozygous	0.0463336
3679	129	11.04	Lateral	Heterozygous	0.0464355
3680	130	11.96	Lateral	Heterozygous	0.0631578
3681	131	11.96	Lateral	Heterozygous	0.0745651
3682	132	11.96	Lateral	Heterozygous	0.0595498
3683	133	11.96	Lateral	Heterozygous	0.060651
3684	134	11.96	Lateral	Heterozygous	0.0461016
3685	135	11.96	Lateral	Heterozygous	0.0677524
3686	136	11.96	Lateral	Heterozygous	0.0475785
3687	137	11.96	Lateral	Heterozygous	0.0719302
3688	138	11.96	Lateral	Heterozygous	0.0702492
3689	139	11.96	Lateral	Heterozygous	0.052458
3690	140	12.88	Lateral	Heterozygous	0.0766757
3691	141	12.88	Lateral	Heterozygous	0.0748366
3692	142	12.88	Lateral	Heterozygous	0.0662771
3693	143	12.88	Lateral	Heterozygous	0.0604409
3694	144	12.88	Lateral	Heterozygous	0.0426362
3695	145	12.88	Lateral	Heterozygous	0.0412541
3696	146	12.88	Lateral	Heterozygous	0.0297944
3697	147	12.88	Lateral	Heterozygous	0.0447946
3698	148	12.88	Lateral	Heterozygous	0.0404079
3699	149	12.88	Lateral	Heterozygous	0.0441413
3700	150	13.8	Lateral	Heterozygous	0.100869
3701	151	13.8	Lateral	Heterozygous	0.108317
3702	152	13.8	Lateral	Heterozygous	0.0870483
3703	153	13.8	Lateral	Heterozygous	0.0643691
3704	154	13.8	Lateral	Heterozygous	0.0425902
3705	155	13.8	Lateral	Heterozygous	0.0418364
3706	156	13.8	Lateral	Heterozygous	0.0198809
3707	157	13.8	Lateral	Heterozygous	0.035551
3708	158	13.8	Lateral	Heterozygous	0.0248469
3709	159	13.8	Lateral	Heterozygous	0.0292915
3710	160	14.72	Lateral	Heterozygous	0.0880446
3711	161	14.72	Lateral	Heterozygous	0.0452023
3712	162	14.72	Lateral	Heterozygous	0.0576233
3713	163	14.72	Lateral	Heterozygous	0.00815547
3714	164	14.72	Lateral	Heterozygous	0.0382535
3715	165	14.72	Lateral	Heterozygous	0.0313291
3716	166	14.72	Lateral	Heterozygous	0.0549443
3717	167	14.72	Lateral	Heterozygous	0.030247
3718	168	14.72	Lateral	Heterozygous	0.0438878
3719	169	14.72	Lateral	Heterozygous	0.0233101
3720	170	15.64	Lateral	Heterozygous	0.0705194
3721	171	15.64	Lateral	Heterozygous	0.0631118
3722	172	15.64	Lateral	Heterozygous	0.0636709
3723	173	15.64	Lateral	Heterozygous	0.0340403
3724	174	15.64	Lateral	Heterozygous	0.0385415
3725	175	15.64	Lateral	Heterozygous	0.0153081
3726	176	15.64	Lateral	Heterozygous	0.0204749
3727	177	15.64	Lateral	Heterozygous	0.0111684
3728	178	15.64	Lateral	Heterozygous	0.00720659
3729	179	15.64	Lateral	Heterozygous	0.0329468
3730	180	16.56	Lateral	Heterozygous	0.0943537
3731	181	16.56	Lateral	Heterozygous	0.0566588
3732	182	16.56	Lateral	Heterozygous	0.0734022
3733	183	16.56	Lateral	Heterozygous	0.0356109
3734	184	16.56	Lateral	Heterozygous	0.0395624
3735	185	16.56	Lateral	Heterozygous	0.0544782
3736	186	16.56	Lateral	Heterozygous	0.0255683
3737	187	16.56	Lateral	Heterozygous	0.0446883
3738	188	16.56	Lateral	Heterozygous	0.0312422
3739	189	16.56	Lateral	Heterozygous	0.0366725
3740	190	17.48	Lateral	Heterozygous	0.0738094
3741	191	17.48	Lateral	Heterozygous	0.0636894
3742	192	17.48	Lateral	Heterozygous	0.0656051
3743	193	17.48	Lateral	Heterozygous	0.0402765
3744	194	17.48	Lateral	Heterozygous	0.035756
3745	195	17.48	Lateral	Heterozygous	0.0492397
3746	196	17.48	Lateral	Heterozygous	0.0252461
3747	197	17.48	Lateral	Heterozygous	0.0352812
3748	198	17.48	Lateral	Heterozygous	0.0101668
3749	199	17.48	Lateral	Heterozygous	0.0359261
3750	200	18.4	Lateral	Heterozygous	0.0533708
3751	201	18.4	Lateral	Heterozygous	0.117048
3752	202	18.4	Lateral	Heterozygous	0.10957
3753	203	18.4	Lateral	Heterozygous	0.0958357
3754	204	18.4	Lateral	Heterozygous	0.105393
3755	205	18.4	Lateral	Heterozygous	0.0368033
3756	206	18.4	Lateral	Heterozygous	0.0569858
3757	207	18.4	Lateral	Heterozygous	0.0284479
3758	208	18.4	Lateral	Heterozygous	0.0404444
3759	209	18.4	Lateral	Heterozygous	0.0261159
3760	210	19.32	Lateral	Heterozygous	0.0714489
3761	211	19.32	Lateral	Heterozygous	0.113943
3762	212	19.32	Lateral	Heterozygous	0.120167
3763	213	19.32	Lateral	Heterozygous	0.125713
3764	214	19.32	Lateral	Heterozygous	0.129408
3765	215	19.32	Lateral	Heterozygous	0.0600978
3766	216	19.32	Lateral	Heterozygous	0.103865
3767	217	19.32	Lateral	Heterozygous	0.0248721
3768	218	19.32	Lateral	Heterozygous	0.0582284
3769	219	19.32	Lateral	Heterozygous	0.0136068
3770	220	20.24	Lateral	Heterozygous	0.0911599
3771	221	20.24	Lateral	Heterozygous	0.148192
3772	222	20.24	Lateral	Heterozygous	0.128835
3773	223	20.24	Lateral	Heterozygous	0.114392
3774	224	20.24	Lateral	Heterozygous	0.123602
3775	225	20.24	Lateral	Heterozygous	0.0678482
3776	226	20.24	Lateral	Heterozygous	0.083516
3777	227	20.24	Lateral	Heterozygous	0.029978
3778	228	20.24	Lateral	Heterozygous	0.0409967
3779	229	20.24	Lateral	Heterozygous	0.0153171
3780	230	21.16	Lateral	Heterozygous	0.126053
3781	231	21.16	Lateral	Heterozygous	0.0979716
3782	232	21.16	Lateral	Heterozygous	0.0517566
3783	233	21.16	Lateral	Heterozygous	0.0965365
3784	234	21.16	Lateral	Heterozygous	0.0767676
3785	235	21.16	Lateral	Heterozygous	0.105691
3786	236	21.16	Lateral	Heterozygous	0.0655744
3787	237	21.16	Lateral	Heterozygous	0.0832258
3788	238	21.16	Lateral	Heterozygous	0.0594976
3789	239	21.16	Lateral	Heterozygous	0.024564
3790	240	22.08	Lateral	Heterozygous	0.0653024
3791	241	22.08	Lateral	Heterozygous	0.110929
3792	242	22.08	Lateral	Heterozygous	0.0904686
3793	243	22.08	Lateral	Heterozygous	0.127107
3794	244	22.08	Lateral	Heterozygous	0.122068
3795	245	22.08	Lateral	Heterozygous	0.121202
3796	246	22.08	Lateral	Heterozygous	0.109319
3797	247	22.08	Lateral	Heterozygous	0.0778397
3798	248	22.08	Lateral	Heterozygous	0.0504878
3799	249	22.08	Lateral	Heterozygous	0.042918
