# Supplementary material for: Patterned invagination prevents mechanical instability during gastrulation
Source: Nature. 2025 Sep 3;646(8085):627–36. doi: 10.1038/s41586-025-09480-3 (PMC12527948; doi:10.1038/s41586-025-09480-3)
Supplement: Supplementary file 6 — Supplementary Data (source data Supplementary Figure 3) [file 41586_2025_9480_MOESM6_ESM.xlsx]

## Sheet: FigS3a,b, Recoil Velocity
Date	Name	Embryo	Stage	Position	Distance	Kymograph	Velocity	Error
2020-07-07	ANERIORE9	anterior_2020-07-07_E9_S6c	late	anterior	-15	K1	0.612783	0.0592018
2020-07-03	anterioirEmbryo13-sk1	anterior_2020-07-03_E13_S6b	mid	anterior	-20	K1	0.0899975	0.000152899
2020-07-03	anterioirEmbryo13-sk2	anterior_2020-07-03_E13_S6b	mid	anterior	-20	K2	0.0847137	0.000997861
2020-07-03	anterioirEmbryo7	anterior_2020-07-03_E7_S6b	mid	anterior	-15	K1	-0.00122411	4e-05
2020-07-07	anterior2E2	anterior_2020-07-07_E2_S6b	mid	anterior	-30	K1	0.00317396	0.000285396
2020-07-07	anterior2E4	anterior_2020-07-07_E4_S6c	late	anterior	-40	K1	0.00578377	3e-05
2020-07-08	anterior2E5-SK1	anterior_2020-07-08_E5_S6c	late	anterior	-30	K1	0.135927	0.00242567
2020-07-08	anterior2E5-SK2	anterior_2020-07-08_E5_S6c	late	anterior	-30	K2	0.0803367	0.000307372
2020-07-03	anterior3Embryo14	anterior_2020-07-03_E14_S6b	mid	anterior	-25	K1	0.00657285	5e-05
2020-07-08	anteriorE1	anterior_2020-07-08_E1_S6b	mid	anterior	-15	K1	-0.00479959	7e-05
2020-07-07	anteriorE10	anterior_2020-07-07_E10_S6c	late	anterior	-15	K1	-0.00345998	8e-05
2020-07-08	anteriorE10	anterior_2020-07-08_E10_S6b	mid	anterior	-25	K1	0.0925331	0.000864777
2020-07-07	anteriorE12	anterior_2020-07-07_E12_S6c	late	anterior	-15	K1	0.149118	0.00141076
2020-07-08	anteriorE12	anterior_2020-07-08_E12_S6c	late	anterior	-20	K1	0.00442976	1e-05
2020-07-07	anteriorE13	anterior_2020-07-07_E13_S6b	mid	anterior	-10	K1	0.205989	0.00240086
2020-07-07	anteriorE15	anterior_2020-07-07_E15_S6c	late	anterior	-20	K1	0.128961	0.000238985
2020-07-08	anteriorE2-SK1	anterior_2020-07-08_E2_S6b	mid	anterior	-15	K1	0.110549	0.00190775
2020-07-08	anteriorE2-SK2	anterior_2020-07-08_E2_S6b	mid	anterior	-15	K2	0.125136	0.000519274
2020-07-08	anteriorE3	anterior_2020-07-08_E3_S6a	early	anterior	-15	K1	-0.00148094	4e-05
2020-07-07	anteriorE4-Sk1	anterior_2020-07-07_E4_S6b	mid	anterior	-10	K1	0.0428646	0.00205086
2020-07-07	anteriorE4-Sk2	anterior_2020-07-07_E4_S6b	mid	anterior	-10	K2	0.146924	0.00141076
2020-07-07	anteriorE5	anterior_2020-07-07_E5_S6c	late	anterior	-30	K1	-0.00816794	0.000643257
2020-07-08	anteriorE6	anterior_2020-07-08_E6_S6b	mid	anterior	-15	K1	0.00485458	7e-05
2020-07-03	anteriorEmbryo16	anterior_2020-07-03_E16_S6a	early	anterior	-40	K1	-0.000513066	0.000906415
2020-07-03	anteriorEmbryo17	anterior_2020-07-03_E17_S6c	late	anterior	-15	K1	-0.000119674	0.000126611
2020-07-03	anteriorEmbryo20	anterior_2020-07-03_E20_S6b	mid	anterior	-25	K1	0.00655998	1e-05
2020-07-03	anteriorEmbryo21	anterior_2020-07-03_E21_S6b	mid	anterior	-10	K1	-0.00500574	0.000134541
2020-07-03	anteriorEmbryo4	anterior_2020-07-03_E4_S6c	late	anterior	-25	K1	0.0635912	0.000630886
2020-06-24	cephalicF_anterior2_K1	anterior_2020-06-24_E2_S6a	early	anterior	-10	K1	0.0460356	0.000556701
2020-06-24	cephalicF_anterior2_KE	anterior_2020-06-24_E2_S6a	early	anterior	-10	K2	0.0608091	0.00197319
2020-06-24	cephalicF_anterior2posterior_K1	posterior_2020-06-24_E2_S6a	early	posterior	15	K1	0.0666428	0.00217811
2020-06-24	cephalicF_anterior2posterior_K2	posterior_2020-06-24_E2_S6a	early	posterior	15	K2	0.0704736	0.00114562
2020-06-24	cephalicF_posterior1anterior	anterior_2020-06-24_E1_S6a	early	anterior	-15	K2	0.0619406	0.000210585
2020-06-24	cephalicF_posterior1bis_K1	posterior_2020-06-24_E1_S6a	early	posterior	15	K1	0.0949801	0.000246079
2020-06-24	cephalicF_posterior1bis_K2	posterior_2020-06-24_E1_S6a	early	posterior	15	K2	0.0713507	0.00130491
2020-06-26	cutanteriorEmbryo111_K1	anterior_2020-06-26_E111_S6c	late	anterior	-15	K1	0.109393	0.000963488
2020-06-26	cutanteriorEmbryo111_K2	anterior_2020-06-26_E111_S6c	late	anterior	-15	K2	0.200463	0.003125
2020-06-26	cutanteriorrEmbryo2_K1	anterior_2020-06-26_E2_S6c	late	anterior	-20	K1	0.0976608	0.000146845
2020-06-26	cutanteriorrEmbryo2_K2	anterior_2020-06-26_E2_S6c	late	anterior	-20	K2	0.0963294	0.00136887
2020-06-26	cutposteriorEmbryo1	posterior_2020-06-26_E1_S6b	mid	posterior	20	K1	0.155721	0.00137448
2020-06-26	cutposteriorEmbryo11_K1	posterior_2020-06-26_E11_S6b	mid	posterior	25	K1	0.0675067	0.000321085
2020-06-26	cutposteriorEmbryo11_K2	posterior_2020-06-26_E11_S6b	mid	posterior	20	K2	0.0758865	0.000313502
2020-06-26	posteriorEmbryo15	posterior_2020-06-26_E15_S6a	early	posterior	15	K1	-0.00722025	9e-05
2020-06-26	cutposteriorEmbryo3	posterior_2020-06-26_E3_S6a	early	posterior	10	K1	0.00463777	0.000483226
2020-09-18	E1poserior4	posterior_2020-09-18_E1pos4_S6b	mid	posterior	15	K1	0.113423	0.00290237
2020-09-18	E1poserior4-Sk2	posterior_2020-09-18_E1pos4_S6b	mid	posterior	15	K2	0.231196	0.0085186
2020-09-18	E1posterior1	posterior_2020-09-18_E1pos1_S6b	mid	posterior	30	K1	0.207709	0.000643101
2020-09-18	E3anterior1	anterior_2020-09-18_E3ant1_S6a	early	anterior	-20	K1	-0.00183057	4e-06
2020-09-18	E3posterior	posterior_2020-09-18_E3_S6a	early	posterior	20	K1	-0.00400152	9e-05
2020-09-18	E4anterior	anterior_2020-09-18_E4_S6b	mid	anterior	-20	K1	0.417573	0.0113093
2020-09-17	E4posterior2	posterior_2020-09-17_E4post2_S6b	mid	posterior	30	K1	0.0989995	0.00190721
2020-09-17	E4posterior2-Sk2	posterior_2020-09-17_E4post2_S6b	mid	posterior	30	K2	0.0262912	0.000443581
2020-09-17	E4posterior3	posterior_2020-09-17_E4post3_S6b	mid	posterior	20	K1	0.00190666	5e-05
2020-09-17	E5anterior1	anterior_2020-09-17_E5ant1_S6a	early	anterior	-15	K1	0.00387341	3e-05
2020-09-17	E5anterior2	anterior_2020-09-17_E5ant2_S6a	early	anterior	-30	K1	0.0199065	5e-05
2020-09-17	E5anterior21	anterior_2020-09-17_E5ant21_S6a	early	anterior	-20	K1	0.00158245	3e-05
2020-09-17	E5posterior1	posterior_2020-09-17_E5pos1_S6a	early	posterior	10	K1	0.115826	0.00290237
2020-09-18	E5posterior2	posterior_2020-09-18_E5pos2_S6b	mid	posterior	40	K1	0.00668229	0.00048899
2020-09-18	E6anterior	anterior_2020-09-18_E6ant_S6a	early	anterior	-10	K1	0.000253912	3e-05
2020-09-18	E6anterior1	anterior_2020-09-18_E6ant1_S6a	early	anterior	-25	K1	0.00745151	0.000278463
2020-09-18	E7anterior	anterior_2020-09-18_E7ant_S6a	early	anterior	-20	K1	0.00140789	0.000280788
2020-07-03	posterio2rEmbryo16	posterior_2020-07-03_E16_S6c	late	posterior	30	K1	0.0442706	0.000182515
2020-07-03	posterior2Embryo16	posterior_2020-07-03_2E16_S6c	late	posterior	40	K1	0.000125284	0.00022073
2020-07-03	posterioirEmbryo14	posterior_2020-07-03_E14_S6b	mid	posterior	15	K1	0.0527967	0.0012565
2020-07-03	posterioirEmbryo3	posterior_2020-07-03_E3_S6a	early	posterior	15	K1	-0.00356585	0.00011881
2020-07-03	posterioirEmbryo4-SK1	posterior_2020-07-03_E4_S6c	late	posterior	20	K1	0.0593193	0.000186104
2020-07-03	posterioirEmbryo4-SK2	posterior_2020-07-03_E4_S6b	mid	posterior	15	K2	0.140083	0.00967328
2020-07-03	posterioirEmbryo6	posterior_2020-07-03_E6_S6c	late	posterior	25	K1	0.085881	0.00124394
2020-07-08	posterior2E7	posterior_2020-07-08_E2e7_S6b	mid	posterior	10	K1	0.10884	0.0135146
2020-07-07	POSTERIORe11	posterior_2020-07-07_E11_S6c	late	posterior	15	K1	0.164331	0.00122643
2020-07-08	posteriorE11	posterior_2020-07-08_E11_S6c	late	posterior	20	K2	0.0759442	0.000791462
2020-07-08	posteriorE12	posterior_2020-07-08_E12_S6c	late	posterior	10	K1	0.123575	0.00127381
2020-07-07	posteriorE12-Sk1	posterior_2020-07-07_E12_S6b	mid	posterior	15	K1	0.0975602	0.000286939
2020-07-07	posteriorE12-Sk2	posterior_2020-07-07_E12_S6b	mid	posterior	15	K2	0.0662257	0.00217811
2020-07-08	posteriorE5	posterior_2020-07-08_E5_S6c	late	posterior	20	K1	-0.00459125	0.0001807
2020-07-07	posteriorE51-sk1	posterior_2020-07-07_E51_S6c	late	posterior	15	K1	0.112452	0.00190775
2020-07-07	posteriorE51-SK2	posterior_2020-07-07_E51_S6c	late	posterior	15	K2	0.0545552	0.000882406
2020-07-08	posteriorE7-SK1	posterior_2020-07-08_E7_S6b	mid	posterior	15	K1	0.088663	0.000835302
2020-07-08	posteriorE7-SK2	posterior_2020-07-08_E7_S6b	mid	posterior	15	K2	0.0589564	0.00106565
2020-07-08	posteriorE9	posterior_2020-07-08_E9_S6c	late	posterior	15	K1	0.252432	0.000371942
2020-07-03	posteriorEmbryo11	posterior_2020-07-03_E11_S6b	mid	posterior	15	K1	0.18282	0.003125

## Sheet: FigS3c, Velocity (20µm classes)
Embryo	Stage	Position	Distance	Velocity	SD
anterior_2020-06-24_E1_S6a	early	anterior	-20	0.0619406	NA
anterior_2020-06-24_E2_S6a	early	anterior	-20	0.0534224	0.0104465
anterior_2020-06-26_E111_S6c	late	anterior	-20	0.154928	0.0643961
anterior_2020-06-26_E2_S6c	late	anterior	-20	0.0969951	0.000941439
anterior_2020-07-03_E13_S6b	mid	anterior	-20	0.0873556	0.00373625
anterior_2020-07-03_E14_S6b	mid	anterior	-40	0.00657285	NA
anterior_2020-07-03_E16_S6a	early	anterior	-40	-0.000513066	NA
anterior_2020-07-03_E17_S6c	late	anterior	-20	-0.000119674	NA
anterior_2020-07-03_E20_S6b	mid	anterior	-40	0.00655998	NA
anterior_2020-07-03_E21_S6b	mid	anterior	-20	-0.00500574	NA
anterior_2020-07-03_E4_S6c	late	anterior	-40	0.0635912	NA
anterior_2020-07-03_E7_S6b	mid	anterior	-20	-0.00122411	NA
anterior_2020-07-07_E10_S6c	late	anterior	-20	-0.00345998	NA
anterior_2020-07-07_E12_S6c	late	anterior	-20	0.149118	NA
anterior_2020-07-07_E13_S6b	mid	anterior	-20	0.205989	NA
anterior_2020-07-07_E15_S6c	late	anterior	-20	0.128961	NA
anterior_2020-07-07_E2_S6b	mid	anterior	-40	0.00317396	NA
anterior_2020-07-07_E4_S6b	mid	anterior	-20	0.0948941	0.0735808
anterior_2020-07-07_E4_S6c	late	anterior	-40	0.00578377	NA
anterior_2020-07-07_E5_S6c	late	anterior	-40	-0.00816794	NA
anterior_2020-07-07_E9_S6c	late	anterior	-20	0.612783	NA
anterior_2020-07-08_E1_S6b	mid	anterior	-20	-0.00479959	NA
anterior_2020-07-08_E10_S6b	mid	anterior	-40	0.0925331	NA
anterior_2020-07-08_E12_S6c	late	anterior	-20	0.00442976	NA
anterior_2020-07-08_E2_S6b	mid	anterior	-20	0.117842	0.0103146
anterior_2020-07-08_E3_S6a	early	anterior	-20	-0.00148094	NA
anterior_2020-07-08_E5_S6c	late	anterior	-40	0.108132	0.0393081
anterior_2020-07-08_E6_S6b	mid	anterior	-20	0.00485458	NA
anterior_2020-09-17_E5ant1_S6a	early	anterior	-20	0.00387341	NA
anterior_2020-09-17_E5ant2_S6a	early	anterior	-40	0.0199065	NA
anterior_2020-09-17_E5ant21_S6a	early	anterior	-20	0.00158245	NA
anterior_2020-09-18_E3ant1_S6a	early	anterior	-20	-0.00183057	NA
anterior_2020-09-18_E4_S6b	mid	anterior	-20	0.417573	NA
anterior_2020-09-18_E6ant_S6a	early	anterior	-20	0.000253912	NA
anterior_2020-09-18_E6ant1_S6a	early	anterior	-40	0.00745151	NA
anterior_2020-09-18_E7ant_S6a	early	anterior	-20	0.00140789	NA
posterior_2020-06-24_E1_S6a	early	posterior	20	0.0831654	0.0167085
posterior_2020-06-24_E2_S6a	early	posterior	20	0.0685582	0.00270885
posterior_2020-06-26_E1_S6b	mid	posterior	20	0.155721	NA
posterior_2020-06-26_E11_S6b	mid	posterior	40	0.0716966	0.00592537
posterior_2020-06-26_E11_S6b	mid	posterior	20	0.0716966	0.00592537
posterior_2020-06-26_E15_S6a	early	posterior	20	-0.00722025	NA
posterior_2020-06-26_E3_S6a	early	posterior	20	0.00463777	NA
posterior_2020-07-03_2E16_S6c	late	posterior	40	0.000125284	NA
posterior_2020-07-03_E11_S6b	mid	posterior	20	0.18282	NA
posterior_2020-07-03_E14_S6b	mid	posterior	20	0.0527967	NA
posterior_2020-07-03_E16_S6c	late	posterior	40	0.0442706	NA
posterior_2020-07-03_E3_S6a	early	posterior	20	-0.00356585	NA
posterior_2020-07-03_E4_S6b	mid	posterior	20	0.140083	NA
posterior_2020-07-03_E4_S6c	late	posterior	20	0.0593193	NA
posterior_2020-07-03_E6_S6c	late	posterior	40	0.085881	NA
posterior_2020-07-07_E11_S6c	late	posterior	20	0.164331	NA
posterior_2020-07-07_E12_S6b	mid	posterior	20	0.0818929	0.0221568
posterior_2020-07-07_E51_S6c	late	posterior	20	0.0835037	0.0409394
posterior_2020-07-08_E11_S6c	late	posterior	20	0.0759442	NA
posterior_2020-07-08_E12_S6c	late	posterior	20	0.123575	NA
posterior_2020-07-08_E2e7_S6b	mid	posterior	20	0.10884	NA
posterior_2020-07-08_E5_S6c	late	posterior	20	-0.00459125	NA
posterior_2020-07-08_E7_S6b	mid	posterior	20	0.0738097	0.0210057
posterior_2020-07-08_E9_S6c	late	posterior	20	0.252432	NA
posterior_2020-09-17_E4post2_S6b	mid	posterior	40	0.0626454	0.0514125
posterior_2020-09-17_E4post3_S6b	mid	posterior	20	0.00190666	NA
posterior_2020-09-17_E5pos1_S6a	early	posterior	20	0.115826	NA
posterior_2020-09-18_E1pos1_S6b	mid	posterior	40	0.207709	NA
posterior_2020-09-18_E1pos4_S6b	mid	posterior	20	0.17231	0.083278
posterior_2020-09-18_E3_S6a	early	posterior	20	-0.00400152	NA
posterior_2020-09-18_E5pos2_S6b	mid	posterior	40	0.00668229	NA
