# Supplementary material for: Patterned invagination prevents mechanical instability during gastrulation
Source: Nature. 2025 Sep 3;646(8085):627–36. doi: 10.1038/s41586-025-09480-3 (PMC12527948; doi:10.1038/s41586-025-09480-3)
Supplement: Supplementary file 7 — Source Data Fig. 1 [file 41586_2025_9480_MOESM7_ESM.xlsx]

## Sheet: Fig1d+e, Time+GB (Raw)
embryo	label_tf	size	x_ant	x_post	x_tf_buck	x_tf_deep	gb_pos_tf_buck	gb_pos_tf_deep	gb_pct_tf_buck	gb_pct_tf_deep	frame_gastr	frame_tf_buck	frame_tf_deep	experiment	author	stock	genotype	zygosity	view	xres	yres	zres	slices	timestep	frames	folds_left	folds_right	folds_avg	ectopic_folds	time_tf_buck	time_tf_deep
btd-gap_z3_t55s_E10	3D_btd-gap_z3_t55s_E10.tif:0027-0212-0952:27	454	45	499	453	315	408	270	10.1322	40.5286	6	12	27	2020-09-16_btd-gap	bruno	btd	btd[XA]/FM7c,Kr-GFP;;Gap43-mCherry/MKRS	heterozygote	lateral	0.28537	0.28537	3	NA	55	150	1	NA	1	FALSE	5.5	19.25
btd-gap_z3_t55s_E12	3D_btd-gap_z3_t55s_E12.tif:0031-0220-0970:31	482	36	518	475	311	439	275	8.92116	42.9461	5	14	31	2020-09-16_btd-gap	bruno	btd	btd[XA]/FM7c,Kr-GFP;;Gap43-mCherry/MKRS	heterozygote	lateral	0.28537	0.28537	3	NA	55	150	1	NA	1	FALSE	8.25	23.8333
btd-gap_z3_t55s_E14	3D_btd-gap_z3_t55s_E14.tif:0048-0189-0949:48	476	33	509	342	291	309	258	35.084	45.7983	20	40	48	2020-09-16_btd-gap	bruno	btd	btd[XA]/FM7c,Kr-GFP;;Gap43-mCherry/MKRS	homozygote	lateral	0.28537	0.28537	3	NA	55	150	2	NA	2	TRUE	18.3333	25.6667
btd-gap_z3_t55s_E3	3D_btd-gap_z3_t55s_E3.tif:0070-0220-0967:70	462	45	507	459	303	414	258	10.3896	44.1558	43	54	70	2020-09-16_btd-gap	bruno	btd	btd[XA]/FM7c,Kr-GFP;;Gap43-mCherry/MKRS	heterozygote	lateral	0.28537	0.28537	3	NA	55	150	1	NA	1	FALSE	10.0833	24.75
btd-gap_z3_t55s_E6	3D_btd-gap_z3_t55s_E6.tif:0046-0219-0964:46	464	43	507	338	300	295	257	36.4224	44.6121	22	40	46	2020-09-16_btd-gap	bruno	btd	btd[XA]/FM7c,Kr-GFP;;Gap43-mCherry/MKRS	homozygote	lateral	0.28537	0.28537	3	NA	55	150	4	NA	4	TRUE	16.5	22
btd-gap_z3_t55s_E8	3D_btd-gap_z3_t55s_E8.tif:0063-0247-0948:63	507	17	524	334	318	317	301	37.4753	40.6312	29	57	63	2020-09-16_btd-gap	bruno	btd	btd[XA]/FM7c,Kr-GFP;;Gap43-mCherry/MKRS	homozygote	lateral	0.28537	0.28537	3	NA	55	150	2	NA	2	TRUE	25.6667	31.1667
btd-gap2_z3_t55s_E12	3D_btd-gap2_z3_t55s_E12.tif:0072-0219-0979:71	511	24	535	470	328	446	304	12.7202	40.5088	47	56	72	2020-09-17_btd-gap	bruno	btd	btd[XA]/FM7c,Kr-GFP;;Gap43-mCherry/MKRS	heterozygote	lateral	0.285372	0.285372	3	NA	55	195	1	NA	1	FALSE	8.25	22.9167
btd-gap2_z3_t55s_E7	3D_btd-gap2_z3_t55s_E7.tif:0056-0237-0946:55	499	21	520	354	300	333	279	33.2665	44.0882	26	47	56	2020-09-17_btd-gap	bruno	btd	btd[XA]/FM7c,Kr-GFP;;Gap43-mCherry/MKRS	homozygote	lateral	0.285372	0.285372	3	NA	55	195	1	NA	1	TRUE	19.25	27.5
btd-gap2_z3_t55s_E8	3D_btd-gap2_z3_t55s_E8.tif:0066-0212-0967:65	478	37	515	468	325	431	288	9.83264	39.749	43	51	66	2020-09-17_btd-gap	bruno	btd	btd[XA]/FM7c,Kr-GFP;;Gap43-mCherry/MKRS	heterozygote	lateral	0.285372	0.285372	3	NA	55	195	1	NA	1	FALSE	7.33333	21.0833
btd-hisgap1_E7	3D_btd-hisgap1_E7.tif:0066-0221-0988:66	486	39	525	492	311	453	272	6.79012	44.0329	30	40	66	2020-02-10_btd-hisgap	bruno	btd	btd[XA]/FM7c,Kr-GFP;;Gap43-mCherry/MKRS	heterozygote	lateral	0.28537	0.28537	3	NA	60	300	1	NA	1	FALSE	10	36
btd-hisgap1_E8	3D_btd-hisgap1_E8.tif:0115-0209-0952:115	474	35	509	321	289	286	254	39.6624	46.4135	80	107	115	2020-02-10_btd-hisgap	bruno	btd	btd[XA]/FM7c,Kr-GFP;;Gap43-mCherry/MKRS	homozygote	lateral	0.28537	0.28537	3	NA	60	300	3	NA	3	TRUE	27	35
eve-Gap_1_E13	3D_eve-Gap_1_E13.tif:0042-0206-0963:41	521	4	525	351	313	347	309	33.3973	40.691	13	35	42	2020-01-15_eve-Gap	bruno	eve	eve[3]/CyO,twi-GFP;Gap43-mCherry/MKRS	homozygote	lateral	0.274909	0.274909	3	NA	60	180	1	NA	1	TRUE	22	29
eve-Gap_1_t45s_z3_E1	3D_eve-Gap_1_t45s_z3_E1.tif:0086-0209-0971:85	514	11	525	488	365	477	354	7.19844	31.1284	50	68	86	2020-01-17_eve-Gap	bruno	eve	eve[3]/CyO,twi-GFP;Gap43-mCherry/MKRS	heterozygote	lateral	0.275836	0.275836	3	NA	45	215	1	NA	1	FALSE	13.5	27
eve-Gap_1_t45s_z3_E11	3D_eve-Gap_1_t45s_z3_E11.tif:0096-0203-0962:95	515	8	523	378	309	370	301	28.1553	41.5534	49	81	96	2020-01-17_eve-Gap	bruno	eve	eve[3]/CyO,twi-GFP;Gap43-mCherry/MKRS	homozygote	lateral	0.275836	0.275836	3	NA	45	215	2	NA	2	TRUE	24	35.25
eve-Gap_1_t45s_z3_E4	3D_eve-Gap_1_t45s_z3_E4.tif:0112-0193-0965:111	511	11	522	472	339	461	328	9.78474	35.8121	76	93	112	2020-01-17_eve-Gap	bruno	eve	eve[3]/CyO,twi-GFP;Gap43-mCherry/MKRS	heterozygote	lateral	0.275836	0.275836	3	NA	45	215	1	NA	1	FALSE	12.75	27
eve-Gap1_t60s_z3_E11	3D_eve-Gap1_t60s_z3_E11.tif:0051-0229-0963:50	504	14	518	495	356	481	342	4.56349	32.1429	26	36	51	2020-01-22_eve-Gap	bruno	eve	eve[3]/CyO,twi-GFP;Gap43-mCherry/MKRS	heterozygote	lateral	0.275836	0.275836	3	NA	60	190	1	NA	1	FALSE	10	25
eve-Gap1_t60s_z3_E12	3D_eve-Gap1_t60s_z3_E12.tif:0039-0223-0960:38	527	1	528	402	318	401	317	23.9089	39.8482	7	26	39	2020-01-22_eve-Gap	bruno	eve	eve[3]/CyO,twi-GFP;Gap43-mCherry/MKRS	homozygote	lateral	0.275836	0.275836	3	NA	60	190	2	NA	2	TRUE	19	32
eve-Gap1_t60s_z3_E16	3D_eve-Gap1_t60s_z3_E16.tif:0070-0204-0986:69	504	20	524	478	302	458	282	9.12698	44.0476	41	53	70	2020-01-22_eve-Gap	bruno	eve	eve[3]/CyO,twi-GFP;Gap43-mCherry/MKRS	heterozygote	lateral	0.275836	0.275836	3	NA	60	190	1	NA	1	FALSE	12	29
eve-Gap1_t60s_z3_E2	3D_eve-Gap1_t60s_z3_E2.tif:0038-0197-0974:37	512	13	525	394	366	381	353	25.5859	31.0547	6	28	38	2020-01-22_eve-Gap	bruno	eve	eve[3]/CyO,twi-GFP;Gap43-mCherry/MKRS	homozygote	lateral	0.275836	0.275836	3	NA	60	190	2	NA	2	TRUE	22	32
eve-Gap1_t60s_z3_E3	3D_eve-Gap1_t60s_z3_E3.tif:0087-0205-0978:86	517	11	528	366	341	355	330	31.3346	36.1702	53	79	87	2020-01-22_eve-Gap	bruno	eve	eve[3]/CyO,twi-GFP;Gap43-mCherry/MKRS	homozygote	lateral	0.275836	0.275836	3	NA	60	190	2	NA	2	TRUE	26	34
eve-Gap1_t60s_z3_E4	3D_eve-Gap1_t60s_z3_E4.tif:0046-0226-0976:45	518	10	528	475	318	465	308	10.2317	40.5405	16	31	46	2020-01-22_eve-Gap	bruno	eve	eve[3]/CyO,twi-GFP;Gap43-mCherry/MKRS	heterozygote	lateral	0.275836	0.275836	3	NA	60	190	1	NA	1	FALSE	15	30
eve-Gap1_t60s_z3_E5	3D_eve-Gap1_t60s_z3_E5.tif:0082-0202-0977:81	486	26	512	457	329	431	303	11.3169	37.6543	60	71	82	2020-01-22_eve-Gap	bruno	eve	eve[3]/CyO,twi-GFP;Gap43-mCherry/MKRS	heterozygote	lateral	0.275836	0.275836	3	NA	60	190	1	NA	1	FALSE	11	22
eve-Gap1_t60s_z3_E9	3D_eve-Gap1_t60s_z3_E9.tif:0041-0195-0967:40	499	17	516	468	326	451	309	9.61924	38.0762	14	25	41	2020-01-22_eve-Gap	bruno	eve	eve[3]/CyO,twi-GFP;Gap43-mCherry/MKRS	heterozygote	lateral	0.275836	0.275836	3	NA	60	190	1	NA	1	FALSE	11	27
prd-Gap_1_t60s_E1	3D_prd-Gap_1_t60s_E1.tif:0080-0266-0984:79	504	29	533	500	362	471	333	6.54762	33.9286	60	66	80	2019-10-03_prd-Gap	bruno	prd	prd[4]/CyO,twi-GFP;Gap43-mCherry/MKRS	heterozygote	lateral	0.28537	0.28537	3	NA	60	170	1	NA	1	FALSE	6	20
prd-Gap_1_t60s_E10	3D_prd-Gap_1_t60s_E10.tif:0067-0287-0998:66	482	44	526	439	316	395	272	18.0498	43.5685	46	55	67	2019-10-03_prd-Gap	bruno	prd	prd[4]/CyO,twi-GFP;Gap43-mCherry/MKRS	homozygote	lateral	0.28537	0.28537	3	NA	60	170	1	NA	1	FALSE	9	21
prd-Gap_1_t60s_E11	3D_prd-Gap_1_t60s_E11.tif:0054-0285-1000:53	493	39	532	373	324	334	285	32.2515	42.1907	26	44	54	2019-10-03_prd-Gap	bruno	prd	prd[4]/CyO,twi-GFP;Gap43-mCherry/MKRS	heterozygote	lateral	0.28537	0.28537	3	NA	60	170	2	NA	2	TRUE	18	28
prd-Gap_1_t60s_E12	3D_prd-Gap_1_t60s_E12.tif:0076-0233-0967:75	482	35	517	341	320	306	285	36.5145	40.8714	48	69	76	2019-10-03_prd-Gap	bruno	prd	prd[4]/CyO,twi-GFP;Gap43-mCherry/MKRS	homozygote	lateral	0.28537	0.28537	3	NA	60	170	1	NA	1	TRUE	21	28
prd-Gap_1_t60s_E13	3D_prd-Gap_1_t60s_E13.tif:0071-0277-0990:70	523	21	544	336	303	315	282	39.7706	46.0803	40	61	71	2019-10-03_prd-Gap	bruno	prd	prd[4]/CyO,twi-GFP;Gap43-mCherry/MKRS	heterozygote	lateral	0.28537	0.28537	3	NA	60	170	3	NA	3	TRUE	21	31
prd-Gap_1_t60s_E15	3D_prd-Gap_1_t60s_E15.tif:0072-0296-0992:71	462	52	514	459	311	407	259	11.9048	43.9394	49	57	72	2019-10-03_prd-Gap	bruno	prd	prd[4]/CyO,twi-GFP;Gap43-mCherry/MKRS	heterozygote	lateral	0.28537	0.28537	3	NA	60	170	1	NA	1	FALSE	8	23
prd-Gap_1_t60s_E16	3D_prd-Gap_1_t60s_E16.tif:0073-0272-0994:72	485	41	526	313	303	272	262	43.9175	45.9794	46	64	73	2019-10-03_prd-Gap	bruno	prd	prd[4]/CyO,twi-GFP;Gap43-mCherry/MKRS	homozygote	lateral	0.28537	0.28537	3	NA	60	170	1	NA	1	FALSE	18	27
prd-Gap_1_t60s_E2	3D_prd-Gap_1_t60s_E2.tif:0078-0233-0990:77	489	38	527	391	339	353	301	27.8119	38.4458	53	72	78	2019-10-03_prd-Gap	bruno	prd	prd[4]/CyO,twi-GFP;Gap43-mCherry/MKRS	heterozygote	lateral	0.28537	0.28537	3	NA	60	170	2	NA	2	TRUE	19	25
prd-Gap_1_t60s_E3	3D_prd-Gap_1_t60s_E3.tif:0073-0240-0968:72	464	44	508	473	341	429	297	7.5431	35.9914	52	59	73	2019-10-03_prd-Gap	bruno	prd	prd[4]/CyO,twi-GFP;Gap43-mCherry/MKRS	heterozygote	lateral	0.28537	0.28537	3	NA	60	170	2	NA	2	TRUE	7	21
prd-Gap_1_t60s_E4	3D_prd-Gap_1_t60s_E4.tif:0079-0236-0978:78	500	29	529	369	332	340	303	32	39.4	52	72	79	2019-10-03_prd-Gap	bruno	prd	prd[4]/CyO,twi-GFP;Gap43-mCherry/MKRS	homozygote	lateral	0.28537	0.28537	3	NA	60	170	2	NA	2	TRUE	20	27
prd-Gap_1_t60s_E5	3D_prd-Gap_1_t60s_E5.tif:0078-0247-0999:77	506	32	538	492	354	460	322	9.09091	36.3636	58	63	78	2019-10-03_prd-Gap	bruno	prd	prd[4]/CyO,twi-GFP;Gap43-mCherry/MKRS	heterozygote	lateral	0.28537	0.28537	3	NA	60	170	2	NA	2	TRUE	5	20
prd-Gap_1_t60s_E6	3D_prd-Gap_1_t60s_E6.tif:0070-0274-0974:69	492	32	524	479	359	447	327	9.14634	33.5366	49	56	70	2019-10-03_prd-Gap	bruno	prd	prd[4]/CyO,twi-GFP;Gap43-mCherry/MKRS	heterozygote	lateral	0.28537	0.28537	3	NA	60	170	1	NA	1	FALSE	7	21
prd-Gap_1_t60s_E7	3D_prd-Gap_1_t60s_E7.tif:0045-0254-0992:44	480	43	523	475	373	432	330	10	31.25	28	35	45	2019-10-03_prd-Gap	bruno	prd	prd[4]/CyO,twi-GFP;Gap43-mCherry/MKRS	heterozygote	lateral	0.28537	0.28537	3	NA	60	170	1	NA	1	FALSE	7	17
prd-Gap_1_t60s_E8	3D_prd-Gap_1_t60s_E8.tif:0084-0246-0962:83	485	32	517	390	319	358	287	26.1856	40.8247	59	74	84	2019-10-03_prd-Gap	bruno	prd	prd[4]/CyO,twi-GFP;Gap43-mCherry/MKRS	heterozygote	lateral	0.28537	0.28537	3	NA	60	170	2	NA	2	TRUE	15	25
prd-Gap_1_t60s_E9	3D_prd-Gap_1_t60s_E9.tif:0088-0273-0981:87	502	29	531	356	337	327	308	34.8606	38.6454	54	77	88	2019-10-03_prd-Gap	bruno	prd	prd[4]/CyO,twi-GFP;Gap43-mCherry/MKRS	homozygote	lateral	0.28537	0.28537	3	NA	60	170	3	NA	3	TRUE	23	34
rgap_1b_z3_t60s_E1	3D_rgap_1b_z3_t60s_E1.tif:0075-0215-0999:74	502	35	537	496	316	461	281	8.16733	44.0239	45	55	75	2022-02-21_rgap	bruno	wt	RGap43-mCherry	wildtype	lateral	0.285871	0.285871	3	NA	60	142	2	NA	2	TRUE	10	30
rgap_1b_z3_t60s_E11	3D_rgap_1b_z3_t60s_E11.tif:0074-0215-0992:73	493	37	530	478	322	441	285	10.5477	42.1907	47	52	74	2022-02-21_rgap	bruno	wt	RGap43-mCherry	wildtype	lateral	0.285871	0.285871	3	NA	60	142	3	NA	3	TRUE	5	27
rgap_1b_z3_t60s_E12	3D_rgap_1b_z3_t60s_E12.tif:0074-0240-0988:73	515	25	540	504	321	479	296	6.99029	42.5243	46	53	74	2022-02-21_rgap	bruno	wt	RGap43-mCherry	wildtype	lateral	0.285871	0.285871	3	NA	60	142	1	NA	1	FALSE	7	28
rgap_1b_z3_t60s_E13	3D_rgap_1b_z3_t60s_E13.tif:0063-0218-0979:62	497	31	528	481	302	450	271	9.45674	45.4728	35	43	63	2022-02-21_rgap	bruno	wt	RGap43-mCherry	wildtype	lateral	0.285871	0.285871	3	NA	60	142	1	NA	1	FALSE	8	28
rgap_1b_z3_t60s_E14	3D_rgap_1b_z3_t60s_E14.tif:0061-0228-0984:60	493	35	528	491	319	456	284	7.50507	42.3935	30	39	61	2022-02-21_rgap	bruno	wt	RGap43-mCherry	wildtype	lateral	0.285871	0.285871	3	NA	60	142	2	NA	2	TRUE	9	31
rgap_1b_z3_t60s_E15	3D_rgap_1b_z3_t60s_E15.tif:0081-0249-0998:80	508	31	539	494	328	463	297	8.85827	41.5354	48	58	81	2022-02-21_rgap	bruno	wt	RGap43-mCherry	wildtype	lateral	0.285871	0.285871	3	NA	60	142	2	NA	2	TRUE	10	33
rgap_1b_z3_t60s_E16	3D_rgap_1b_z3_t60s_E16.tif:0053-0254-0976:52	502	28	530	480	312	452	284	9.96016	43.4263	24	33	53	2022-02-21_rgap	bruno	wt	RGap43-mCherry	wildtype	lateral	0.285871	0.285871	3	NA	60	142	3	NA	3	TRUE	9	29
rgap_1b_z3_t60s_E17	3D_rgap_1b_z3_t60s_E17.tif:0078-0245-0983:77	508	27	535	491	317	464	290	8.66142	42.9134	44	55	78	2022-02-21_rgap	bruno	wt	RGap43-mCherry	wildtype	lateral	0.285871	0.285871	3	NA	60	142	2	NA	2	TRUE	11	34
rgap_1b_z3_t60s_E2	3D_rgap_1b_z3_t60s_E2.tif:0088-0270-0981:87	483	39	522	477	308	438	269	9.31677	44.3064	61	69	88	2022-02-21_rgap	bruno	wt	RGap43-mCherry	wildtype	lateral	0.285871	0.285871	3	NA	60	142	1	NA	1	FALSE	8	27
rgap_1b_z3_t60s_E3	3D_rgap_1b_z3_t60s_E3.tif:0050-0255-0968:49	487	33	520	490	330	457	297	6.16016	39.0144	27	34	50	2022-02-21_rgap	bruno	wt	RGap43-mCherry	wildtype	lateral	0.285871	0.285871	3	NA	60	142	3	NA	3	TRUE	7	23
rgap_1b_z3_t60s_E4	3D_rgap_1b_z3_t60s_E4.tif:0074-0212-0970:73	492	31	523	488	315	457	284	7.11382	42.2764	50	54	74	2022-02-21_rgap	bruno	wt	RGap43-mCherry	wildtype	lateral	0.285871	0.285871	3	NA	60	142	2	NA	2	TRUE	4	24
rgap_1b_z3_t60s_E5	3D_rgap_1b_z3_t60s_E5.tif:0074-0198-0974:73	491	33	524	474	337	441	304	10.1833	38.0855	54	60	74	2022-02-21_rgap	bruno	wt	RGap43-mCherry	wildtype	lateral	0.285871	0.285871	3	NA	60	142	3	NA	3	TRUE	6	20
rgap_1b_z3_t60s_E6	3D_rgap_1b_z3_t60s_E6.tif:0077-0237-0987:76	491	37	528	467	326	430	289	12.4236	41.1405	53	60	77	2022-02-21_rgap	bruno	wt	RGap43-mCherry	wildtype	lateral	0.285871	0.285871	3	NA	60	142	2	NA	2	TRUE	7	24
rgap_1b_z3_t60s_E7	3D_rgap_1b_z3_t60s_E7.tif:0070-0191-0991:69	491	38	529	483	323	445	285	9.36864	41.9552	44	50	70	2022-02-21_rgap	bruno	wt	RGap43-mCherry	wildtype	lateral	0.285871	0.285871	3	NA	60	142	2	NA	2	TRUE	6	26
rgap_1b_z3_t60s_E8	3D_rgap_1b_z3_t60s_E8.tif:0063-0225-0970:62	503	26	529	502	309	476	283	5.36779	43.7376	37	40	63	2022-02-21_rgap	bruno	wt	RGap43-mCherry	wildtype	lateral	0.285871	0.285871	3	NA	60	142	2	NA	2	TRUE	3	26
rgap_1b_z3_t60s_E9	3D_rgap_1b_z3_t60s_E9.tif:0084-0187-0974:83	503	27	530	486	313	459	286	8.74751	43.1412	56	62	84	2022-02-21_rgap	bruno	wt	RGap43-mCherry	wildtype	lateral	0.285871	0.285871	3	NA	60	142	1	NA	1	FALSE	6	28

## Sheet: Fig1d, Time
embryo	stock	zygosity	size	status	time
rgap_1b_z3_t60s_E1	wt	wildtype	502	tf_buck	10
rgap_1b_z3_t60s_E11	wt	wildtype	493	tf_buck	5
rgap_1b_z3_t60s_E12	wt	wildtype	515	tf_buck	7
rgap_1b_z3_t60s_E13	wt	wildtype	497	tf_buck	8
rgap_1b_z3_t60s_E14	wt	wildtype	493	tf_buck	9
rgap_1b_z3_t60s_E15	wt	wildtype	508	tf_buck	10
rgap_1b_z3_t60s_E16	wt	wildtype	502	tf_buck	9
rgap_1b_z3_t60s_E17	wt	wildtype	508	tf_buck	11
rgap_1b_z3_t60s_E2	wt	wildtype	483	tf_buck	8
rgap_1b_z3_t60s_E3	wt	wildtype	487	tf_buck	7
rgap_1b_z3_t60s_E4	wt	wildtype	492	tf_buck	4
rgap_1b_z3_t60s_E5	wt	wildtype	491	tf_buck	6
rgap_1b_z3_t60s_E6	wt	wildtype	491	tf_buck	7
rgap_1b_z3_t60s_E7	wt	wildtype	491	tf_buck	6
rgap_1b_z3_t60s_E8	wt	wildtype	503	tf_buck	3
rgap_1b_z3_t60s_E9	wt	wildtype	503	tf_buck	6
btd-gap_z3_t55s_E10	btd	heterozygote	454	tf_buck	5.5
btd-gap_z3_t55s_E12	btd	heterozygote	482	tf_buck	8.25
btd-gap_z3_t55s_E3	btd	heterozygote	462	tf_buck	10.0833
btd-gap2_z3_t55s_E12	btd	heterozygote	511	tf_buck	8.25
btd-gap2_z3_t55s_E8	btd	heterozygote	478	tf_buck	7.33333
btd-hisgap1_E7	btd	heterozygote	486	tf_buck	10
btd-gap_z3_t55s_E14	btd	homozygote	476	tf_buck	18.3333
btd-gap_z3_t55s_E6	btd	homozygote	464	tf_buck	16.5
btd-gap_z3_t55s_E8	btd	homozygote	507	tf_buck	25.6667
btd-gap2_z3_t55s_E7	btd	homozygote	499	tf_buck	19.25
btd-hisgap1_E8	btd	homozygote	474	tf_buck	27
eve-Gap_1_t45s_z3_E1	eve	heterozygote	514	tf_buck	13.5
eve-Gap_1_t45s_z3_E4	eve	heterozygote	511	tf_buck	12.75
eve-Gap1_t60s_z3_E11	eve	heterozygote	504	tf_buck	10
eve-Gap1_t60s_z3_E16	eve	heterozygote	504	tf_buck	12
eve-Gap1_t60s_z3_E4	eve	heterozygote	518	tf_buck	15
eve-Gap1_t60s_z3_E5	eve	heterozygote	486	tf_buck	11
eve-Gap1_t60s_z3_E9	eve	heterozygote	499	tf_buck	11
eve-Gap_1_E13	eve	homozygote	521	tf_buck	22
eve-Gap_1_t45s_z3_E11	eve	homozygote	515	tf_buck	24
eve-Gap1_t60s_z3_E12	eve	homozygote	527	tf_buck	19
eve-Gap1_t60s_z3_E2	eve	homozygote	512	tf_buck	22
eve-Gap1_t60s_z3_E3	eve	homozygote	517	tf_buck	26
prd-Gap_1_t60s_E1	prd	heterozygote	504	tf_buck	6
prd-Gap_1_t60s_E11	prd	heterozygote	493	tf_buck	18
prd-Gap_1_t60s_E13	prd	heterozygote	523	tf_buck	21
prd-Gap_1_t60s_E15	prd	heterozygote	462	tf_buck	8
prd-Gap_1_t60s_E2	prd	heterozygote	489	tf_buck	19
prd-Gap_1_t60s_E3	prd	heterozygote	464	tf_buck	7
prd-Gap_1_t60s_E5	prd	heterozygote	506	tf_buck	5
prd-Gap_1_t60s_E6	prd	heterozygote	492	tf_buck	7
prd-Gap_1_t60s_E7	prd	heterozygote	480	tf_buck	7
prd-Gap_1_t60s_E8	prd	heterozygote	485	tf_buck	15
prd-Gap_1_t60s_E10	prd	homozygote	482	tf_buck	9
prd-Gap_1_t60s_E12	prd	homozygote	482	tf_buck	21
prd-Gap_1_t60s_E16	prd	homozygote	485	tf_buck	18
prd-Gap_1_t60s_E4	prd	homozygote	500	tf_buck	20
prd-Gap_1_t60s_E9	prd	homozygote	502	tf_buck	23

## Sheet: Fig1e, Germ Band
embryo	stock	zygosity	size	status	gb_pct
rgap_1b_z3_t60s_E1	wt	wildtype	502	tf_buck	8.16733
rgap_1b_z3_t60s_E11	wt	wildtype	493	tf_buck	10.5477
rgap_1b_z3_t60s_E12	wt	wildtype	515	tf_buck	6.99029
rgap_1b_z3_t60s_E13	wt	wildtype	497	tf_buck	9.45674
rgap_1b_z3_t60s_E14	wt	wildtype	493	tf_buck	7.50507
rgap_1b_z3_t60s_E15	wt	wildtype	508	tf_buck	8.85827
rgap_1b_z3_t60s_E16	wt	wildtype	502	tf_buck	9.96016
rgap_1b_z3_t60s_E17	wt	wildtype	508	tf_buck	8.66142
rgap_1b_z3_t60s_E2	wt	wildtype	483	tf_buck	9.31677
rgap_1b_z3_t60s_E3	wt	wildtype	487	tf_buck	6.16016
rgap_1b_z3_t60s_E4	wt	wildtype	492	tf_buck	7.11382
rgap_1b_z3_t60s_E5	wt	wildtype	491	tf_buck	10.1833
rgap_1b_z3_t60s_E6	wt	wildtype	491	tf_buck	12.4236
rgap_1b_z3_t60s_E7	wt	wildtype	491	tf_buck	9.36864
rgap_1b_z3_t60s_E8	wt	wildtype	503	tf_buck	5.36779
rgap_1b_z3_t60s_E9	wt	wildtype	503	tf_buck	8.74751
btd-gap_z3_t55s_E10	btd	heterozygote	454	tf_buck	10.1322
btd-gap_z3_t55s_E12	btd	heterozygote	482	tf_buck	8.92116
btd-gap_z3_t55s_E3	btd	heterozygote	462	tf_buck	10.3896
btd-gap2_z3_t55s_E12	btd	heterozygote	511	tf_buck	12.7202
btd-gap2_z3_t55s_E8	btd	heterozygote	478	tf_buck	9.83264
btd-hisgap1_E7	btd	heterozygote	486	tf_buck	6.79012
btd-gap_z3_t55s_E14	btd	homozygote	476	tf_buck	35.084
btd-gap_z3_t55s_E6	btd	homozygote	464	tf_buck	36.4224
btd-gap_z3_t55s_E8	btd	homozygote	507	tf_buck	37.4753
btd-gap2_z3_t55s_E7	btd	homozygote	499	tf_buck	33.2665
btd-hisgap1_E8	btd	homozygote	474	tf_buck	39.6624
eve-Gap_1_t45s_z3_E1	eve	heterozygote	514	tf_buck	7.19844
eve-Gap_1_t45s_z3_E4	eve	heterozygote	511	tf_buck	9.78474
eve-Gap1_t60s_z3_E11	eve	heterozygote	504	tf_buck	4.56349
eve-Gap1_t60s_z3_E16	eve	heterozygote	504	tf_buck	9.12698
eve-Gap1_t60s_z3_E4	eve	heterozygote	518	tf_buck	10.2317
eve-Gap1_t60s_z3_E5	eve	heterozygote	486	tf_buck	11.3169
eve-Gap1_t60s_z3_E9	eve	heterozygote	499	tf_buck	9.61924
eve-Gap_1_E13	eve	homozygote	521	tf_buck	33.3973
eve-Gap_1_t45s_z3_E11	eve	homozygote	515	tf_buck	28.1553
eve-Gap1_t60s_z3_E12	eve	homozygote	527	tf_buck	23.9089
eve-Gap1_t60s_z3_E2	eve	homozygote	512	tf_buck	25.5859
eve-Gap1_t60s_z3_E3	eve	homozygote	517	tf_buck	31.3346
prd-Gap_1_t60s_E1	prd	heterozygote	504	tf_buck	6.54762
prd-Gap_1_t60s_E11	prd	heterozygote	493	tf_buck	32.2515
prd-Gap_1_t60s_E13	prd	heterozygote	523	tf_buck	39.7706
prd-Gap_1_t60s_E15	prd	heterozygote	462	tf_buck	11.9048
prd-Gap_1_t60s_E2	prd	heterozygote	489	tf_buck	27.8119
prd-Gap_1_t60s_E3	prd	heterozygote	464	tf_buck	7.5431
prd-Gap_1_t60s_E5	prd	heterozygote	506	tf_buck	9.09091
prd-Gap_1_t60s_E6	prd	heterozygote	492	tf_buck	9.14634
prd-Gap_1_t60s_E7	prd	heterozygote	480	tf_buck	10
prd-Gap_1_t60s_E8	prd	heterozygote	485	tf_buck	26.1856
prd-Gap_1_t60s_E10	prd	homozygote	482	tf_buck	18.0498
prd-Gap_1_t60s_E12	prd	homozygote	482	tf_buck	36.5145
prd-Gap_1_t60s_E16	prd	homozygote	485	tf_buck	43.9175
prd-Gap_1_t60s_E4	prd	homozygote	500	tf_buck	32
prd-Gap_1_t60s_E9	prd	homozygote	502	tf_buck	34.8606

## Sheet: Fig1h, Area (Raw)
Label	Embryo	Stock	Genotype	View	Side	Fold	Position	Type	Discard	Area	StdDev	X	Y	XM	YM	Perim.	BX	BY	Width	Height	Major	Minor	Angle	Circ.	Feret	IntDen	Median	Skew	Kurt	RawIntDen	FeretX	FeretY	FeretAngle	MinFeret	AR	Round	Solidity	AreaCorr	E
rgap_1b_z3_t60s_E1_s24_0x0_w1782_h920_fliph_f49-118.1.roi	rgap_1b_z3_t60s_E1	wt	wildtype	lateral	left	TRUE	ant	EF	FALSE	5390	810.703	263.391	502.275	263.282	502.917	492.174	244	391	40	232	247.435	27.736	85.711	0.28	232.697	13411276	2348	0.672	-0.438	13411276	256	623	85.564	33.894	8.921	0.112	0.803	317.1	1
rgap_1b_z3_t60s_E3_s20_0x50_w1737_h890_fliph_f23-92.1.roi	rgap_1b_z3_t60s_E3	wt	wildtype	lateral	left	TRUE	ant	EF	FALSE	5677	559.049	257.128	665.027	256.881	663.343	410.617	228	578	58	166	162.209	44.561	92.345	0.423	167.2	16266778	2741	0.816	0.247	16266778	257	578	96.87	51.779	3.64	0.275	0.793	363.098	3
rgap_1b_z3_t60s_E4_s18_0x40_w1737_h970_flipn_f38-107.1.roi	rgap_1b_z3_t60s_E4	wt	wildtype	lateral	left	TRUE	ant	EF	FALSE	15543	774.733	231.152	552.068	231.171	556.121	704.406	180	438	106	279	250.73	78.929	84.614	0.394	279.873	45472394	2813	0.525	-0.441	45472394	218	717	81.783	99.844	3.177	0.315	0.791	951.938	4
rgap_1b_z3_t60s_E6_s19_0x50_w1683_h900_fliph_f47-116.1.roi	rgap_1b_z3_t60s_E6	wt	wildtype	lateral	left	TRUE	ant	EF	FALSE	1821	352.832	229.899	680.613	229.905	679.585	202.894	212	636	35	85	89.001	26.051	81.328	0.556	85.586	4436162	2365	1.007	0.721	4436162	224	721	83.29	29.24	3.416	0.293	0.866	119.906	6
rgap_1b_z3_t60s_E7_s20_0x50_w1745_h940_fliph_f38-107.1.roi	rgap_1b_z3_t60s_E7	wt	wildtype	lateral	left	TRUE	ant	EF	FALSE	4528	752.476	258.377	443.543	258.379	442.338	436.316	228	354	55	189	196.576	29.328	79.232	0.299	192.982	11752513	2406	0.837	0.048	11752513	235	543	78.341	39.111	6.703	0.149	0.764	273.783	7
rgap_1b_z3_t60s_E11_s20_0x80_w1738_h950_fliph_f38-107.1.roi	rgap_1b_z3_t60s_E11	wt	wildtype	lateral	left	TRUE	ant	EF	FALSE	11702	907.584	267.634	551.036	267.793	550.007	618.382	227	437	93	241	229.266	64.988	76.742	0.385	252.4	33056290	2636	0.841	0.142	33056290	238	678	72.714	80.679	3.528	0.283	0.791	748.677	11
rgap_1b_z3_t60s_E14_s20_0x30_w1733_h980_flipn_f34-103.1.roi	rgap_1b_z3_t60s_E14	wt	wildtype	lateral	left	TRUE	ant	EF	FALSE	4024	616.19	278.645	654.029	278.764	653.317	325.404	249	603	66	121	117.691	43.534	73.221	0.478	123.859	10054379	2403	0.916	0.635	10054379	260	724	68.199	57.038	2.703	0.37	0.808	296.148	14
rgap_1b_z3_t60s_E15_s20_0x70_w1777_h980_fliph_f45-114.1.roi	rgap_1b_z3_t60s_E15	wt	wildtype	lateral	left	TRUE	ant	EF	FALSE	3265	316.345	284.553	719.538	285.311	717.619	316.877	252	662	61	114	116.55	35.668	65.92	0.409	121.149	7084051	2117	0.76	0.201	7084051	259	776	70.219	46.063	3.268	0.306	0.762	261.58	15
rgap_1b_z3_t60s_E16_s18_0x0_w1714_h950_flipn_f25-94.1.roi	rgap_1b_z3_t60s_E16	wt	wildtype	lateral	left	TRUE	ant	EF	FALSE	25534	701.831	230.488	568.847	231.406	568.095	810.732	164	419	139	320	312.586	104.006	76.023	0.488	329.134	59802629	2186	0.989	0.765	59802629	199	739	76.47	115.802	3.005	0.333	0.891	1707.14	16
rgap_1b_z3_t60s_E17_s19_0x30_w1775_h950_flipn_f46-115.1.roi	rgap_1b_z3_t60s_E17	wt	wildtype	lateral	left	TRUE	ant	EF	FALSE	9650	595.41	266.065	639.095	266.871	636.812	516.056	224	558	96	184	181.149	67.827	75.228	0.455	188.68	23487624	2338	1.037	1.049	23487624	245	742	68.875	83.632	2.671	0.374	0.811	694.063	17
rgap_1b_z3_t60s_E1_s24_0x0_w1782_h920_fliph_f49-118.2.roi	rgap_1b_z3_t60s_E1	wt	wildtype	lateral	left	TRUE	mid	CF	FALSE	149874	565.63	535.733	372.006	536.01	378.284	2083.14	409	16	279	810	802.287	237.852	82.993	0.434	810.178	379249884	2375	1.33	2.158	379249884	466	826	88.798	261.671	3.373	0.296	0.911	11126.3	1
rgap_1b_z3_t60s_E2_s20_0x0_w1690_h920_flipn_f59-128.1.roi	rgap_1b_z3_t60s_E2	wt	wildtype	lateral	left	TRUE	mid	CF	FALSE	148019	724.6	515.075	480.651	516.512	477.839	1949.45	361	173	324	704	673.085	280	81.074	0.489	710.248	456133472	2918	0.99	0.98	456133472	487	877	82.395	302.86	2.404	0.416	0.905	11283.8	2
rgap_1b_z3_t60s_E3_s20_0x50_w1737_h890_fliph_f23-92.2.roi	rgap_1b_z3_t60s_E3	wt	wildtype	lateral	left	TRUE	mid	CF	FALSE	138510	786.546	569.867	456.248	570.642	451.702	2063.05	437	80	282	780	801.725	219.971	81.999	0.409	786.132	453087559	3050	1.251	1.578	453087559	499	860	82.839	241.812	3.645	0.274	0.912	10603.8	3
rgap_1b_z3_t60s_E4_s18_0x40_w1737_h970_flipn_f38-107.2.roi	rgap_1b_z3_t60s_E4	wt	wildtype	lateral	left	TRUE	mid	CF	FALSE	173486	618.546	548.702	432.511	547.682	439.109	2252.76	387	47	330	819	824.731	267.832	80.099	0.43	832.623	521816750	2859	1.15	1.42	521816750	443	866	79.621	297.562	3.079	0.325	0.903	13406	4
rgap_1b_z3_t60s_E5_s20_0x55_w1740_h905_fliph_f47-116.2.roi	rgap_1b_z3_t60s_E5	wt	wildtype	lateral	left	TRUE	mid	CF	FALSE	125857	730.84	524.772	361.196	524.062	372.216	2058.79	390	17	281	782	779.748	205.51	80.569	0.373	791.09	388478622	2888	1.191	1.414	388478622	441	799	80.395	234.442	3.794	0.264	0.868	9449.55	5
rgap_1b_z3_t60s_E6_s19_0x50_w1683_h900_fliph_f47-116.2.roi	rgap_1b_z3_t60s_E6	wt	wildtype	lateral	left	TRUE	mid	CF	FALSE	136536	689.516	522.69	471.065	523.625	466.112	1966.93	397	146	274	730	716.774	242.535	84.092	0.443	736.549	413125804	2843	1.223	1.748	413125804	454	876	82.354	267.204	2.955	0.338	0.912	10218.7	6
rgap_1b_z3_t60s_E7_s20_0x50_w1745_h940_fliph_f38-107.2.roi	rgap_1b_z3_t60s_E7	wt	wildtype	lateral	left	TRUE	mid	CF	FALSE	155409	615.91	529.649	345.289	529.318	354.658	2160.98	392	22	320	783	758.629	260.83	80.593	0.418	793.641	438138966	2655	1.283	1.919	438138966	442	805	77.557	302.65	2.909	0.344	0.898	11565	7
rgap_1b_z3_t60s_E8_s20_0x100_w1765_h990_fliph_f32-101.2.roi	rgap_1b_z3_t60s_E8	wt	wildtype	lateral	left	TRUE	mid	CF	FALSE	157001	637.23	544.241	427.78	544.578	428.796	2119.12	406	52	289	820	839.944	237.992	82.053	0.439	838.258	460089971	2757	1.308	1.894	460089971	446	872	78.02	259.908	3.529	0.283	0.912	11654.8	8
rgap_1b_z3_t60s_E9_s20_0x0_w1774_h1000_flipn_f44-113.1.roi	rgap_1b_z3_t60s_E9	wt	wildtype	lateral	left	TRUE	mid	CF	FALSE	179738	631.351	535.889	441.441	535.234	446.747	2276.31	384	52	323	845	826.818	276.783	82.979	0.436	853.905	498051113	2591	1.434	2.257	498051113	445	897	81.718	310.088	2.987	0.335	0.897	14021.8	9
rgap_1b_z3_t60s_E11_s20_0x80_w1738_h950_fliph_f38-107.2.roi	rgap_1b_z3_t60s_E11	wt	wildtype	lateral	left	TRUE	mid	CF	FALSE	171006	664.654	551.7	398.992	551.692	400.797	2339.73	414	24	298	880	875.453	248.707	82.003	0.393	890.505	505297982	2770	1.349	2.008	505297982	465	904	77.681	286.81	3.52	0.284	0.894	12909.7	11
rgap_1b_z3_t60s_E12_s20_0x40_w1809_h900_fliph_f37-106.1.roi	rgap_1b_z3_t60s_E12	wt	wildtype	lateral	left	TRUE	mid	CF	FALSE	131532	695.814	578.742	514.658	579.939	507.726	1903.17	421	152	302	706	725.595	230.806	80.964	0.456	717.689	402864972	2870	1.17	1.241	402864972	478	858	79.645	237.964	3.144	0.318	0.907	10068.9	12
rgap_1b_z3_t60s_E13_s22_0x40_w1765_h900_flipn_f32-101.1.roi	rgap_1b_z3_t60s_E13	wt	wildtype	lateral	left	TRUE	mid	CF	FALSE	147148	717.08	534.016	410.708	534.819	411.228	2000.47	387	89	318	758	723.389	258.996	81.716	0.462	770.388	443468128	2828	1.24	1.791	443468128	463	847	79.303	290.001	2.793	0.358	0.9	11076.7	13
rgap_1b_z3_t60s_E14_s20_0x30_w1733_h980_flipn_f34-103.2.roi	rgap_1b_z3_t60s_E14	wt	wildtype	lateral	left	TRUE	mid	CF	FALSE	142959	723.033	558.042	547.553	560.138	534.421	1986.75	412	217	303	707	733.332	248.211	80.117	0.455	720.684	423740522	2790	1.132	1.496	423740522	464	924	71.64	271.42	2.954	0.338	0.905	11478	14
rgap_1b_z3_t60s_E15_s20_0x70_w1777_h980_fliph_f45-114.2.roi	rgap_1b_z3_t60s_E15	wt	wildtype	lateral	left	TRUE	mid	CF	FALSE	126625	507.596	565.987	595.025	567.517	586.165	1858.4	418	279	300	655	653.28	246.792	83.534	0.461	657.475	310136441	2301	1.18	1.268	310136441	497	934	85.026	280.26	2.647	0.378	0.878	10252	15
rgap_1b_z3_t60s_E16_s18_0x0_w1714_h950_flipn_f25-94.2.roi	rgap_1b_z3_t60s_E16	wt	wildtype	lateral	left	TRUE	mid	CF	FALSE	149925	617.85	521.797	510.603	525.202	499.687	2030.42	369	195	320	699	719.839	265.185	79.935	0.457	716.495	408482916	2597	0.986	0.935	408482916	436	894	76.604	304.033	2.714	0.368	0.898	11869.3	16
rgap_1b_z3_t60s_E17_s19_0x30_w1775_h950_flipn_f46-115.2.roi	rgap_1b_z3_t60s_E17	wt	wildtype	lateral	left	TRUE	mid	CF	FALSE	145955	625.757	570.868	528.617	572.788	519.706	2055.44	423	197	304	708	713.516	260.451	81.393	0.434	715.959	405622063	2630	1.155	1.5	405622063	469	903	80.432	281.782	2.74	0.365	0.901	11778.2	17
rgap_1b_z3_t60s_E3_s20_0x50_w1737_h890_fliph_f23-92.3.roi	rgap_1b_z3_t60s_E3	wt	wildtype	lateral	left	TRUE	post	EF	FALSE	14522	818.653	771.826	322.558	771.695	322.527	615.553	727	221	96	228	215.57	85.772	84.875	0.482	228.079	51907859	3432	0.717	0.142	51907859	758	221	91.507	95.478	2.513	0.398	0.878	1193.04	3
rgap_1b_z3_t60s_E5_s20_0x55_w1740_h905_fliph_f47-116.3.roi	rgap_1b_z3_t60s_E5	wt	wildtype	lateral	left	TRUE	post	EF	FALSE	10870	262.691	732.727	136.297	732.947	136.679	479.772	685	53	94	169	169.248	81.774	89.211	0.593	171.47	30432548	2738	1.263	2.473	30432548	722	222	80.263	91.753	2.07	0.483	0.903	902.678	5
rgap_1b_z3_t60s_E11_s20_0x80_w1738_h950_fliph_f38-107.3.roi	rgap_1b_z3_t60s_E11	wt	wildtype	lateral	left	TRUE	post	EF	FALSE	6601	346.527	759.408	224.475	759.301	226.306	398.96	724	157	68	137	135.941	61.826	88.975	0.521	138.755	18946149	2801	1.141	1.505	18946149	745	294	80.877	67.6	2.199	0.455	0.855	545.08	11
rgap_1b_z3_t60s_E16_s18_0x0_w1714_h950_flipn_f25-94.3.roi	rgap_1b_z3_t60s_E16	wt	wildtype	lateral	left	TRUE	post	EF	FALSE	4941	353.591	745.028	267.543	744.708	268.902	378.032	714	202	62	143	136.61	46.051	83.755	0.434	145.527	14550308	2889	0.877	0.756	14550308	742	345	79.308	59.657	2.966	0.337	0.784	423.383	16
btd-gap_z3_t55s_E3_CARE_s20_0x0_w1606_h999_flipn_f38-107.1.roi	btd-gap_z3_t55s_E3	btd	heterozygote	lateral	left	TRUE	mid	CF	FALSE	11280.5	188.34	135.115	117.627	134.915	119.722	596.675	96.768	14.845	82.198	228.999	232.286	61.832	79.496	0.398	233.517	1.37346e+07	1175	0.814	0.564	181734673	381	887	78.042	69.392	3.757	0.266	0.919	11615.1	3
btd-hisgap1_E7_CARE_s27_0x0_w1698_h918_fliph_f34-103.1.roi	btd-hisgap1_E7	btd	heterozygote	lateral	left	TRUE	mid	CF	FALSE	139702	126.004	517.33	404.896	518.452	404.161	2138.57	371	51	295	811	740.572	240.185	81.52	0.384	819.684	119109462	845	0.54	0.509	119109462	447	862	81.652	268.8	3.083	0.324	0.888	11080.9	7
btd-gap2_z3_t55s_E8_CARE_s23_0x0_w1643_h1016_flipn_f41-110.1.roi	btd-gap2_z3_t55s_E8	btd	heterozygote	lateral	left	TRUE	mid	CF	FALSE	121100	186.617	480.694	360.929	479.521	368.777	2063.55	367	14	257	811	810.56	190.226	80.316	0.357	822.613	140261196	1107	0.913	0.897	140261196	399	823	77.788	216.441	4.261	0.235	0.905	9138.1	8
btd-gap_z3_t55s_E10_CARE_s21_0x0_w1578_h1002_flipn_f1-70.1.roi	btd-gap_z3_t55s_E10	btd	heterozygote	lateral	left	TRUE	mid	CF	FALSE	153887	181.802	506.234	444.381	507.534	444.212	2541.67	367	61	311	871	891.049	219.893	79.122	0.299	892.774	186200678	1175	0.915	1.27	186200678	446	932	75.933	257.953	4.052	0.247	0.843	12018.3	10
btd-gap_z3_t55s_E12_CARE_s20_0x0_w1676_h1028_fliph_f1-70.1.roi	btd-gap_z3_t55s_E12	btd	heterozygote	lateral	left	TRUE	mid	CF	FALSE	143002	212.233	519.78	517.811	520.833	512.117	2250.03	372	91	291	882	891.06	204.336	80.323	0.355	900.067	172086318	1158	0.901	0.976	172086318	388	973	77.879	220.821	4.361	0.229	0.905	11212.7	12
btd-gap2_z3_t55s_E12_CARE_s24_0x0_w1724_h1106_fliph_f48-117.1.roi	btd-gap2_z3_t55s_E12	btd	heterozygote	lateral	left	TRUE	mid	CF	FALSE	98543	217.48	499.839	515.725	500.504	520.26	1823.39	395	180	200	744	712.253	176.158	87.248	0.372	746.496	120829781	1185	0.972	1.586	120829781	477	924	85.313	198.872	4.043	0.247	0.893	6964.34	12
btd-gap_z3_t55s_E6_CARE_s25_0x0_w1618_h927_fliph_f17-86.1.roi	btd-gap_z3_t55s_E6	btd	homozygote	lateral	left	TRUE	ant	EF	FALSE	7840	190.411	282.539	410.525	282.948	410.782	406.375	243	354	92	128	131.206	76.08	80.255	0.597	135.418	7924008	976	0.551	-0.591	7924008	262	482	69.692	89.72	1.725	0.58	0.854	591.196	6
btd-gap2_z3_t55s_E7_CARE_s20_0x0_w1721_h1029_flipn_f23-92.1.roi	btd-gap2_z3_t55s_E7	btd	homozygote	lateral	left	TRUE	ant	EF	FALSE	7095	103.782	253.389	841.867	252.628	839.782	459.002	213	746	85	171	170.569	52.962	110.872	0.423	177.775	7733816	1071	1.16	1.531	7733816	221	746	107.008	68.088	3.221	0.311	0.787	509.337	7
btd-gap_z3_t55s_E14_CARE_s24_0x0_w1685_h998_flipn_f18-87.1.roi	btd-gap_z3_t55s_E14	btd	homozygote	lateral	left	TRUE	ant	EF	FALSE	25053	186.43	314.018	482.248	314.039	481.822	921.401	237	305	143	338	342.915	93.022	79.063	0.371	339.848	26147304	1022	0.39	-0.641	26147304	303	641	81.369	114.919	3.686	0.271	0.774	1716.28	14
btd-gap_z3_t55s_E6_CARE_s25_0x0_w1618_h927_fliph_f17-86.3.roi	btd-gap_z3_t55s_E6	btd	homozygote	lateral	left	TRUE	mid	EF	FALSE	18248	177.797	604.002	258.644	603.909	258.439	787.619	555	138	107	277	276.284	84.095	87.51	0.37	278.498	21915623	1178	0.648	0.696	21915623	581	140	99.09	100.557	3.285	0.304	0.801	1570.33	6
btd-gap2_z3_t55s_E7_CARE_s20_0x0_w1721_h1029_flipn_f23-92.2.roi	btd-gap2_z3_t55s_E7	btd	homozygote	lateral	left	TRUE	mid	EF	FALSE	83592	194.38	495.213	465.859	495.588	466.317	1792.22	401	172	206	658	650.435	163.633	86.018	0.327	659.822	102289134	1204	0.414	0.115	102289134	453	830	85.741	196.735	3.975	0.252	0.858	6538.2	7
btd-gap_z3_t55s_E8_CARE_s22_0x0_w1762_h966_flipn_f32-101.1.roi	btd-gap_z3_t55s_E8	btd	homozygote	lateral	left	TRUE	mid	EF	FALSE	38869	225.621	535.36	399.907	535.886	401.807	1245.88	461	199	153	446	425.811	116.224	85.805	0.315	446.7	43649529	1085	0.772	0.514	43649529	498	645	86.792	152.095	3.664	0.273	0.785	3070.87	8
btd-hisgap1_E8_CARE_s22_0x0_w1619_h931_fliph_f81-150.1.roi	btd-hisgap1_E8	btd	homozygote	lateral	left	TRUE	mid	EF	FALSE	24273	127.956	482.829	475.294	483.043	475.407	932.573	430	291	115	393	364.106	84.88	83.089	0.351	396.043	19161155	771	0.442	-0.68	19161155	457	684	82.893	99.196	4.29	0.233	0.837	1696.38	8
btd-hisgap1_E8_CARE_s22_0x0_w1619_h931_fliph_f81-150.2.roi	btd-hisgap1_E8	btd	homozygote	lateral	left	TRUE	mid	EF	FALSE	18299	78.702	567.539	216.956	567.656	217.687	811.619	510	87	119	301	275.634	84.529	81.721	0.349	301.538	14898665	803	0.647	0.892	14898665	536	87	93.422	108.583	3.261	0.307	0.729	1372.49	8
btd-gap_z3_t55s_E14_CARE_s24_0x0_w1685_h998_flipn_f18-87.2.roi	btd-gap_z3_t55s_E14	btd	homozygote	lateral	left	TRUE	mid	EF	FALSE	54000	209.564	545.174	399.242	546.056	396.831	1363.92	455	188	190	487	456.475	150.622	84.134	0.365	489.663	59526434	1082	0.483	-0.074	59526434	541	675	84.022	176.841	3.031	0.33	0.844	4319.15	14
btd-gap_z3_t55s_E6_CARE_s25_0x0_w1618_h927_fliph_f17-86.4.roi	btd-gap_z3_t55s_E6	btd	homozygote	lateral	left	TRUE	post	EF	FALSE	7789	196.918	735.023	286.099	735.055	285.507	515.085	698	197	77	188	177.243	55.953	93.645	0.369	188.68	9357386	1178	0.597	0.03	9357386	731	197	94.865	67.974	3.168	0.316	0.767	679.888	6
btd-gap_z3_t55s_E8_CARE_s22_0x0_w1762_h966_flipn_f32-101.2.roi	btd-gap_z3_t55s_E8	btd	homozygote	lateral	left	TRUE	post	EF	FALSE	46850	217.972	767.886	338.085	767.813	341.383	1359.86	690	96	158	514	479.617	124.373	84.942	0.318	514.608	57133388	1176	0.758	0.332	57133388	743	610	87.215	147.276	3.856	0.259	0.839	3888.24	8
btd-hisgap1_E8_CARE_s22_0x0_w1619_h931_fliph_f81-150.3.roi	btd-hisgap1_E8	btd	homozygote	lateral	left	TRUE	post	EF	FALSE	22664	85.17	695.822	224.257	695.692	225.225	856.146	629	104	144	282	284.35	101.483	77.362	0.389	290.558	19171416	832	0.769	0.897	19171416	676	386	76.059	123.869	2.802	0.357	0.825	1810.19	8
eve-Gap_1_t45s_z3_E1_CARE_s21_0x0_w1845_h974_flipn_f51-120.1.roi	eve-Gap_1_t45s_z3_E1	eve	heterozygote	lateral	left	TRUE	mid	CF	FALSE	113951	182.281	611.015	372.477	608.973	383.242	1984.73	488	29	253	769	762.534	190.269	79.62	0.364	779.664	105667344	870	1.335	2.075	105667344	520	798	77.105	206.208	4.008	0.25	0.888	8008.26	1
eve-Gap_1_t45s_z3_E4_CARE_s15_0x398_w1798_h960_fliph_f76-145.1.roi	eve-Gap_1_t45s_z3_E4	eve	heterozygote	lateral	left	TRUE	mid	CF	FALSE	123619	169.361	603.292	393.35	602.333	402.493	2104.26	472	27	255	780	831.684	189.251	81.405	0.351	794.306	112766261	865	1.268	1.84	112766261	525	807	76.086	213.734	4.395	0.228	0.856	8739.77	4
eve-Gap1_t60s_z3_E4_CARE_s20_0x334_w1850_h1040_fliph_f15-84.1.roi	eve-Gap1_t60s_z3_E4	eve	heterozygote	lateral	left	TRUE	mid	CF	FALSE	125951	144.353	635.356	363.827	634.05	374.444	2152.26	508	28	278	797	796.067	201.448	79.416	0.342	811.976	107049573	815	1.108	1.398	107049573	547	825	77.265	243.182	3.952	0.253	0.869	9309.79	4
eve-Gap1_t60s_z3_E5_CARE_s24_0x172_w1794_h1070_fliph_f60-129.1.roi	eve-Gap1_t60s_z3_E5	eve	heterozygote	lateral	left	TRUE	mid	CF	FALSE	134860	184.467	604.789	450.49	603.193	459.571	2152.67	471	86	281	815	811.625	211.562	80.041	0.366	817.611	129538346	908	1.222	1.757	129538346	515	901	77.426	233.761	3.836	0.261	0.887	9870.18	5
eve-Gap1_t60s_z3_E9_CARE_s18_0x96_w1801_h942_flipn_f16-85.1.roi	eve-Gap1_t60s_z3_E9	eve	heterozygote	lateral	left	TRUE	mid	CF	FALSE	132032	156.778	707.629	379.094	706.897	387.514	2181.08	587	34	264	806	810.547	207.401	81.937	0.349	809.209	114117797	817	1.382	2.263	114117797	636	840	84.895	232.574	3.908	0.256	0.884	9978.63	9
eve-Gap1_t60s_z3_E11_CARE_s18_0x0_w1824_h1040_fliph_f26-95.1.roi	eve-Gap1_t60s_z3_E11	eve	heterozygote	lateral	left	TRUE	mid	CF	FALSE	150887	182.232	618.653	401.467	617.347	417.519	2298.07	485	11	278	839	883.114	217.543	83.035	0.359	844.683	141588694	905	0.878	0.629	141588694	563	850	80.46	244.238	4.059	0.246	0.883	11056.9	11
eve-Gap1_t60s_z3_E16_CARE_s15_0x0_w1799_h1052_flipn_f41-110.1.roi	eve-Gap1_t60s_z3_E16	eve	heterozygote	lateral	left	TRUE	mid	CF	FALSE	148955	172.186	620.424	414.799	619.38	425.405	2213.95	489	56	283	796	843.172	224.931	81.941	0.382	818.827	136875817	887	0.893	0.75	136875817	498	846	72.517	254.254	3.749	0.267	0.899	11013.7	16
eve-Gap_1_t45s_z3_E11_CARE_s14_0x0_w1813_h992_flipn_f48-117.1.roi	eve-Gap_1_t45s_z3_E11	eve	homozygote	lateral	left	TRUE	ant	EF	FALSE	78820	207.401	301.42	407.109	304.531	403.83	1406.4	168	152	262	501	497.127	201.873	75.635	0.501	514.417	71002725	867	0.848	0.826	71002725	223	653	74.208	210.776	2.463	0.406	0.892	4604.26	11
eve-Gap1_t60s_z3_E2_CARE_s22_0x0_w1797_h1014_flipn_f6-75.1.roi	eve-Gap1_t60s_z3_E2	eve	homozygote	lateral	left	TRUE	mid	EF	FALSE	14446	132.632	397.725	290.306	397.17	291.489	528.985	334	196	126	184	185.501	99.154	64.467	0.649	193.536	13030619	874	0.927	0.699	13030619	363	380	71.94	104.648	1.871	0.535	0.927	963.516	2
eve-Gap1_t60s_z3_E12_CARE_s19_0x0_w1877_h1008_flipn_f6-75.1.roi	eve-Gap1_t60s_z3_E12	eve	homozygote	lateral	left	TRUE	mid	EF	FALSE	93933	206.316	518.992	367.118	517.769	376.959	1768.13	379	82	291	620	642.824	186.053	72.467	0.378	644.771	85513553	852	1.385	2.164	85513553	447	702	74.067	206.653	3.455	0.289	0.884	6536.08	12
eve-Gap1_t60s_z3_E2_CARE_s22_0x0_w1797_h1014_flipn_f6-75.2.roi	eve-Gap1_t60s_z3_E2	eve	homozygote	lateral	left	TRUE	post	EF	FALSE	15868	33.407	603.153	88.571	603.001	89.813	571.512	533	20	142	163	154.621	130.666	76.737	0.61	172.351	11339783	707	1	0.775	11339783	555	20	108.961	138.098	1.183	0.845	0.903	1192.55	2
eve-Gap_1_t45s_z3_E11_CARE_s14_0x0_w1813_h992_flipn_f48-117.2.roi	eve-Gap_1_t45s_z3_E11	eve	homozygote	lateral	left	TRUE	post	EF	FALSE	52348	136.61	667.161	166.875	668.215	174.362	1090.88	565	3	206	371	347.235	191.949	90.487	0.553	371.775	53015949	985	1.142	1.826	53015949	644	374	86.299	205.199	1.809	0.553	0.916	3917.27	11
eve-Gap1_t60s_z3_E12_CARE_s19_0x0_w1877_h1008_flipn_f6-75.2.roi	eve-Gap1_t60s_z3_E12	eve	homozygote	lateral	left	TRUE	post	EF	FALSE	17080	63.617	797.05	152.733	797.361	155.074	590.825	733	58	137	192	182.532	119.14	88.989	0.615	193.373	13940251	799	1.534	2.923	13940251	794	250	83.169	135.409	1.532	0.653	0.893	1325.25	12
eve-Gap_1_E13_CARE_s14_0x0_w1867_h1068_fliph_f11-80.1.roi	eve-Gap_1_E13	eve	homozygote	lateral	left	TRUE	post	EF	FALSE	52938	174.636	622.923	281.439	624.519	290.413	1159.21	535	80	185	432	403.819	166.913	95.14	0.495	434.37	49058838	888	0.92	0.584	49058838	581	81	97.141	184.532	2.419	0.413	0.907	3881.42	13
prd-Gap_1_t60s_E2_CARE_s19_0x0_w1695_h1010_fliph_f47-116.1.roi	prd-Gap_1_t60s_E2	prd	heterozygote	lateral	left	TRUE	ant	EF	FALSE	11470	46.714	258.276	563.222	258.386	563.432	586.039	215	450	89	231	215.599	67.737	79.771	0.42	233.788	4199947	357	0.819	0.507	4199947	239	681	81.142	84.791	3.183	0.314	0.82	773.229	2
prd-Gap_1_t60s_E3_CARE_s22_0x0_w1544_h998_fliph_f49-118.1.roi	prd-Gap_1_t60s_E3	prd	heterozygote	lateral	left	TRUE	ant	EF	FALSE	9455	57.46	210.805	513.455	211.576	513.137	594.139	162	434	102	225	188.584	63.836	89.385	0.337	225.435	3517923	359	1.132	1.103	3517923	206	659	86.44	101.222	2.954	0.339	0.637	664.278	3
prd-Gap_1_t60s_E5_CARE_s22_0x0_w1800_h1032_fliph_f50-119.1.roi	prd-Gap_1_t60s_E5	prd	heterozygote	lateral	left	TRUE	ant	EF	FALSE	13682	41.282	285.627	494.047	285.991	493.936	555.654	239	382	93	218	211.607	82.325	81.974	0.557	220.952	4736161	338	0.78	0.056	4736161	280	600	80.623	91.875	2.57	0.389	0.882	883.406	5
prd-Gap_1_t60s_E8_CARE_s19_0x0_w1705_h1012_flipn_f53-122.1.roi	prd-Gap_1_t60s_E8	prd	heterozygote	lateral	left	TRUE	ant	EF	FALSE	8779	52.76	245.399	605.198	245.467	605.194	445.772	195	529	100	149	151.007	74.021	75.976	0.555	157.943	3249486	361	0.837	0.486	3249486	213	670	61.65	91.735	2.04	0.49	0.807	548.913	8
prd-Gap_1_t60s_E11_CARE_s24_0x0_w1732_h1000_flipn_f30-99.1.roi	prd-Gap_1_t60s_E11	prd	heterozygote	lateral	left	TRUE	ant	EF	FALSE	31499	41.873	241.931	567.862	242.148	567.938	1035.99	177	360	133	447	453.73	88.391	81.959	0.369	455.58	11389967	353	0.898	0.6	11389967	195	807	78.863	107.689	5.133	0.195	0.789	1825.48	11
prd-Gap_1_t60s_E1_CARE_s20_0x0_w1795_h1026_flipn_f54-123.1.roi	prd-Gap_1_t60s_E1	prd	heterozygote	lateral	left	TRUE	mid	CF	FALSE	141081	37.611	636.797	466.749	638.366	464.459	2148.26	510	116	272	806	810.505	221.627	82.053	0.384	822.689	53607839	372	0.961	0.875	53607839	529	918	76.217	240.905	3.657	0.273	0.901	11177.6	1
prd-Gap_1_t60s_E2_CARE_s19_0x0_w1695_h1010_fliph_f47-116.2.roi	prd-Gap_1_t60s_E2	prd	heterozygote	lateral	left	TRUE	mid	CF	FALSE	54406	37.287	563.543	359.122	563.434	362.67	1316.79	477	166	195	482	459.914	150.619	79.519	0.394	494.291	21854969	393	1.18	1.876	21854969	501	648	76.189	185.292	3.053	0.327	0.858	4303.3	2
prd-Gap_1_t60s_E3_CARE_s22_0x0_w1544_h998_fliph_f49-118.2.roi	prd-Gap_1_t60s_E3	prd	heterozygote	lateral	left	TRUE	mid	CF	FALSE	75500	40.868	490.631	407.822	490.675	408.315	1533.38	396	143	200	598	591.717	162.459	83.871	0.404	605.036	29913556	388	1.038	1.629	29913556	429	741	81.254	187.4	3.642	0.275	0.859	6098.81	3
prd-Gap_1_t60s_E5_CARE_s22_0x0_w1800_h1032_fliph_f50-119.2.roi	prd-Gap_1_t60s_E5	prd	heterozygote	lateral	left	TRUE	mid	CF	FALSE	128277	36.654	593.866	427.537	594.566	429.281	2077.68	473	55	254	832	817.245	199.851	83.104	0.373	836.013	47479869	360	1.278	2.096	47479869	519	887	81.124	226.672	4.089	0.245	0.855	10105	5
prd-Gap_1_t60s_E6_CARE_s21_0x0_w1720_h988_fliph_f41-110.1.roi	prd-Gap_1_t60s_E6	prd	heterozygote	lateral	left	TRUE	mid	CF	FALSE	118040	47.284	537.177	400.466	537.673	407.183	1873.82	437	67	218	749	740.261	203.027	86.484	0.422	750.351	50325226	415	0.911	0.501	50325226	488	816	86.562	217.337	3.646	0.274	0.908	9290.72	6
prd-Gap_1_t60s_E7_CARE_s21_0x0_w1653_h1016_fliph_f17-86.1.roi	prd-Gap_1_t60s_E7	prd	heterozygote	lateral	left	TRUE	mid	CF	FALSE	118011	43.091	524.477	406.091	524.476	408.447	1876.89	415	100	242	733	713.565	210.571	84.638	0.421	738.241	50199708	415	0.996	0.764	50199708	468	833	81.431	241.74	3.389	0.295	0.892	9125.7	7
prd-Gap_1_t60s_E8_CARE_s19_0x0_w1705_h1012_flipn_f53-122.2.roi	prd-Gap_1_t60s_E8	prd	heterozygote	lateral	left	TRUE	mid	CF	FALSE	110970	38.921	573.704	396.1	573.103	402.143	2123.39	468	73	230	812	766.593	184.311	82.572	0.309	821.937	42621063	374	1.268	1.839	42621063	506	885	78.348	216.264	4.159	0.24	0.846	8634.94	8
prd-Gap_1_t60s_E11_CARE_s24_0x0_w1732_h1000_flipn_f30-99.2.roi	prd-Gap_1_t60s_E11	prd	heterozygote	lateral	left	TRUE	mid	CF	FALSE	48758	44.034	527.186	364.424	527.215	365.449	1416.67	458	132	144	559	522.361	118.846	86.319	0.305	560.359	19116246	383	1.131	1.737	19116246	474	691	86.009	136.058	4.395	0.228	0.814	3601.87	11
prd-Gap_1_t60s_E15_CARE_s20_0x382_w1618_h892_fliph_f48-117.1.roi	prd-Gap_1_t60s_E15	prd	heterozygote	lateral	left	TRUE	mid	CF	FALSE	84742	46.033	551.697	445.997	552.516	441.158	1712.33	457	151	208	664	640.143	168.551	82.634	0.363	670.82	34201434	397	0.882	1.026	34201434	485	815	79.695	190.612	3.798	0.263	0.901	6203.38	15
prd-Gap_1_t60s_E2_CARE_s19_0x0_w1695_h1010_fliph_f47-116.3.roi	prd-Gap_1_t60s_E2	prd	heterozygote	lateral	left	TRUE	post	EF	FALSE	3547	11.437	746.959	263.651	746.981	263.908	310.877	709	226	78	95	81.359	55.509	118.774	0.461	101.951	1392102	391	0.909	1.147	1392102	720	226	111.28	71.118	1.466	0.682	0.753	302.902	2
prd-Gap_1_t60s_E11_CARE_s24_0x0_w1732_h1000_flipn_f30-99.3.roi	prd-Gap_1_t60s_E11	prd	heterozygote	lateral	left	TRUE	post	EF	FALSE	8018	30.39	735.152	274.416	735.038	274.442	414.517	696	210	80	145	143.936	70.926	81.565	0.586	147.872	3204946	395	1.417	4.134	3204946	732	355	78.69	76.156	2.029	0.493	0.885	653.838	11
prd-Gap_1_t60s_E4_CARE_s19_0x0_w1743_h984_flipn_f46-115.1.roi	prd-Gap_1_t60s_E4	prd	homozygote	lateral	left	TRUE	ant	EF	FALSE	12364	52.854	254.601	463.12	254.817	464.013	592.24	208	349	102	221	202.52	77.732	82.977	0.443	223.164	4717267	371	0.826	0.252	4717267	238	570	82.015	91.782	2.605	0.384	0.81	808.725	4
prd-Gap_1_t60s_E9_CARE_s24_0x0_w1756_h1014_flipn_f55-124.1.roi	prd-Gap_1_t60s_E9	prd	homozygote	lateral	left	TRUE	ant	EF	FALSE	31822	40.208	213.218	603.514	213.8	603.861	845.619	137	452	163	312	294.375	137.637	85.268	0.559	312.231	10396591	319	0.996	1.052	10396591	214	764	87.797	153.167	2.139	0.468	0.898	1774.15	9
prd-Gap_1_t60s_E10_CARE_s24_0x224_w1706_h998_flipv_f43-112.1.roi	prd-Gap_1_t60s_E10	prd	homozygote	lateral	left	TRUE	ant	EF	FALSE	4039	26.295	230.782	836.545	230.586	835.601	377.446	206	753	54	161	138.993	36.999	95.077	0.356	163.771	1451528	354	1.603	4.727	1451528	226	753	100.555	52.085	3.757	0.266	0.709	258.17	10
prd-Gap_1_t60s_E12_CARE_s20_0x0_w1709_h978_fliph_f47-116.1.roi	prd-Gap_1_t60s_E12	prd	homozygote	lateral	left	TRUE	ant	EF	FALSE	9866	40.662	271.324	343.417	271.658	341.418	679.453	226	240	86	267	232.235	54.091	86.534	0.269	267.367	3745171	375	0.625	0.38	3745171	262	507	86.998	80.104	4.293	0.233	0.688	644.278	12
prd-Gap_1_t60s_E4_CARE_s19_0x0_w1743_h984_flipn_f46-115.2.roi	prd-Gap_1_t60s_E4	prd	homozygote	lateral	left	TRUE	mid	EF	FALSE	42148	38.5	558.332	266.665	558.931	269.686	1109.65	476	98	171	407	387.37	138.536	84.262	0.43	409.275	17751348	414	0.907	0.971	17751348	510	505	81.712	168.207	2.796	0.358	0.838	3325.15	4
prd-Gap_1_t60s_E9_CARE_s24_0x0_w1756_h1014_flipn_f55-124.2.roi	prd-Gap_1_t60s_E9	prd	homozygote	lateral	left	TRUE	mid	EF	FALSE	20833	25.857	491.275	262.967	491.212	264.759	763.193	436	135	109	268	283.15	93.68	87.734	0.449	276.024	7373941	347	1.323	2.224	7373941	464	403	75.309	108.042	3.023	0.331	0.856	1544.18	9
prd-Gap_1_t60s_E10_CARE_s24_0x224_w1706_h998_flipv_f43-112.2.roi	prd-Gap_1_t60s_E10	prd	homozygote	lateral	left	TRUE	mid	CF	FALSE	97844	44.541	513.004	444.367	513.555	445.485	1663.71	388	167	256	624	588.034	211.857	88.802	0.444	624.461	38926932	392	0.811	1.075	38926932	483	791	87.797	239.094	2.776	0.36	0.897	7177.06	10
prd-Gap_1_t60s_E12_CARE_s20_0x0_w1709_h978_fliph_f47-116.2.roi	prd-Gap_1_t60s_E12	prd	homozygote	lateral	left	TRUE	mid	EF	FALSE	15601	29.156	555.591	259.586	555.308	261.128	601.311	500	175	122	201	189.355	104.903	81.419	0.542	202.237	6339075	398	1.903	5.678	6339075	546	376	81.469	115.41	1.805	0.554	0.895	1240.93	12
prd-Gap_1_t60s_E16_CARE_s24_0x26_w1678_h964_flipn_f43-112.1.roi	prd-Gap_1_t60s_E16	prd	homozygote	lateral	left	TRUE	mid	EF	FALSE	22335	33.585	526.349	266.145	526.383	268.614	740.891	455	148	141	271	255.123	111.467	90.614	0.511	271.184	8696325	379	1.963	5.562	8696325	510	419	87.887	134.508	2.289	0.437	0.879	1744.22	16
prd-Gap_1_t60s_E9_CARE_s24_0x0_w1756_h1014_flipn_f55-124.3.roi	prd-Gap_1_t60s_E9	prd	homozygote	lateral	left	TRUE	post	EF	FALSE	3947	18.455	736.59	245.054	736.739	245.463	296.635	715	184	49	121	118.218	42.51	93.721	0.564	121.334	1443444	364	0.673	0.196	1443444	727	184	94.254	47.52	2.781	0.36	0.91	329.856	9

## Sheet: Fig1h, Area (total per embryo)
Embryo	Stock	Genotype	Folds.count	AreaCorr.sum
rgap_1b_z3_t60s_E1	wt	wildtype	2	11443.4
rgap_1b_z3_t60s_E11	wt	wildtype	3	14203.4
rgap_1b_z3_t60s_E12	wt	wildtype	1	10068.9
rgap_1b_z3_t60s_E13	wt	wildtype	1	11076.7
rgap_1b_z3_t60s_E14	wt	wildtype	2	11774.2
rgap_1b_z3_t60s_E15	wt	wildtype	2	10513.6
rgap_1b_z3_t60s_E16	wt	wildtype	3	13999.8
rgap_1b_z3_t60s_E17	wt	wildtype	2	12472.2
rgap_1b_z3_t60s_E2	wt	wildtype	1	11283.8
rgap_1b_z3_t60s_E3	wt	wildtype	3	12159.9
rgap_1b_z3_t60s_E4	wt	wildtype	2	14357.9
rgap_1b_z3_t60s_E5	wt	wildtype	2	10352.2
rgap_1b_z3_t60s_E6	wt	wildtype	2	10338.6
rgap_1b_z3_t60s_E7	wt	wildtype	2	11838.8
rgap_1b_z3_t60s_E8	wt	wildtype	1	11654.8
rgap_1b_z3_t60s_E9	wt	wildtype	1	14021.8
btd-gap_z3_t55s_E10	btd	heterozygote	1	12018.3
btd-gap_z3_t55s_E12	btd	heterozygote	1	11212.7
btd-gap_z3_t55s_E3	btd	heterozygote	1	11615.1
btd-gap2_z3_t55s_E12	btd	heterozygote	1	6964.34
btd-gap2_z3_t55s_E8	btd	heterozygote	1	9138.1
btd-hisgap1_E7	btd	heterozygote	1	11080.9
eve-Gap_1_t45s_z3_E1	eve	heterozygote	1	8008.26
eve-Gap_1_t45s_z3_E4	eve	heterozygote	1	8739.77
eve-Gap1_t60s_z3_E11	eve	heterozygote	1	11056.9
eve-Gap1_t60s_z3_E16	eve	heterozygote	1	11013.7
eve-Gap1_t60s_z3_E4	eve	heterozygote	1	9309.79
eve-Gap1_t60s_z3_E5	eve	heterozygote	1	9870.18
eve-Gap1_t60s_z3_E9	eve	heterozygote	1	9978.63
prd-Gap_1_t60s_E1	prd	heterozygote	1	11177.6
prd-Gap_1_t60s_E11	prd	heterozygote	3	6081.19
prd-Gap_1_t60s_E15	prd	heterozygote	1	6203.38
prd-Gap_1_t60s_E2	prd	heterozygote	3	5379.43
prd-Gap_1_t60s_E3	prd	heterozygote	2	6763.09
prd-Gap_1_t60s_E5	prd	heterozygote	2	10988.4
prd-Gap_1_t60s_E6	prd	heterozygote	1	9290.72
prd-Gap_1_t60s_E7	prd	heterozygote	1	9125.7
prd-Gap_1_t60s_E8	prd	heterozygote	2	9183.85
btd-gap_z3_t55s_E14	btd	homozygote	2	6035.43
btd-gap_z3_t55s_E6	btd	homozygote	3	2841.41
btd-gap_z3_t55s_E8	btd	homozygote	2	6959.11
btd-gap2_z3_t55s_E7	btd	homozygote	2	7047.53
btd-hisgap1_E8	btd	homozygote	3	4879.06
eve-Gap_1_E13	eve	homozygote	1	3881.42
eve-Gap_1_t45s_z3_E11	eve	homozygote	2	8521.53
eve-Gap1_t60s_z3_E12	eve	homozygote	2	7861.33
eve-Gap1_t60s_z3_E2	eve	homozygote	2	2156.07
prd-Gap_1_t60s_E10	prd	homozygote	2	7435.23
prd-Gap_1_t60s_E12	prd	homozygote	2	1885.2
prd-Gap_1_t60s_E16	prd	homozygote	1	1744.22
prd-Gap_1_t60s_E4	prd	homozygote	2	4133.87
prd-Gap_1_t60s_E9	prd	homozygote	3	3648.19
