# Supplementary material for: Patterned invagination prevents mechanical instability during gastrulation
Source: Nature. 2025 Sep 3;646(8085):627–36. doi: 10.1038/s41586-025-09480-3 (PMC12527948; doi:10.1038/s41586-025-09480-3)
Supplement: Supplementary file 8 — Source Data Fig. 2 [file 41586_2025_9480_MOESM8_ESM.xlsx]

## Sheet: Fig2d, MD+GB
embryo	stock	zygosity	size	status	time
rgap_1b_z3_t60s_E1	wt	wildtype	502	tf_buck	10
rgap_1b_z3_t60s_E11	wt	wildtype	493	tf_buck	5
rgap_1b_z3_t60s_E12	wt	wildtype	515	tf_buck	7
rgap_1b_z3_t60s_E13	wt	wildtype	497	tf_buck	8
rgap_1b_z3_t60s_E14	wt	wildtype	493	tf_buck	9
rgap_1b_z3_t60s_E15	wt	wildtype	508	tf_buck	10
rgap_1b_z3_t60s_E16	wt	wildtype	502	tf_buck	9
rgap_1b_z3_t60s_E17	wt	wildtype	508	tf_buck	11
rgap_1b_z3_t60s_E2	wt	wildtype	483	tf_buck	8
rgap_1b_z3_t60s_E3	wt	wildtype	487	tf_buck	7
rgap_1b_z3_t60s_E4	wt	wildtype	492	tf_buck	4
rgap_1b_z3_t60s_E5	wt	wildtype	491	tf_buck	6
rgap_1b_z3_t60s_E6	wt	wildtype	491	tf_buck	7
rgap_1b_z3_t60s_E7	wt	wildtype	491	tf_buck	6
rgap_1b_z3_t60s_E8	wt	wildtype	503	tf_buck	3
rgap_1b_z3_t60s_E9	wt	wildtype	503	tf_buck	6
rgap_1b_z3_t60s_E1	wt	wildtype	502	md_start	18
rgap_1b_z3_t60s_E11	wt	wildtype	493	md_start	13
rgap_1b_z3_t60s_E12	wt	wildtype	515	md_start	14
rgap_1b_z3_t60s_E13	wt	wildtype	497	md_start	14
rgap_1b_z3_t60s_E14	wt	wildtype	493	md_start	17
rgap_1b_z3_t60s_E15	wt	wildtype	508	md_start	18
rgap_1b_z3_t60s_E16	wt	wildtype	502	md_start	17
rgap_1b_z3_t60s_E17	wt	wildtype	508	md_start	18
rgap_1b_z3_t60s_E2	wt	wildtype	483	md_start	14
rgap_1b_z3_t60s_E3	wt	wildtype	487	md_start	15
rgap_1b_z3_t60s_E4	wt	wildtype	492	md_start	11
rgap_1b_z3_t60s_E5	wt	wildtype	491	md_start	13
rgap_1b_z3_t60s_E6	wt	wildtype	491	md_start	13
rgap_1b_z3_t60s_E7	wt	wildtype	491	md_start	15
rgap_1b_z3_t60s_E8	wt	wildtype	503	md_start	12
rgap_1b_z3_t60s_E9	wt	wildtype	503	md_start	11
btd-gap_z3_t55s_E10	btd	heterozygote	454	tf_buck	5.5
btd-gap_z3_t55s_E12	btd	heterozygote	482	tf_buck	8.25
btd-gap_z3_t55s_E3	btd	heterozygote	462	tf_buck	10.0833
btd-gap2_z3_t55s_E12	btd	heterozygote	511	tf_buck	8.25
btd-gap2_z3_t55s_E8	btd	heterozygote	478	tf_buck	7.33333
btd-hisgap1_E7	btd	heterozygote	486	tf_buck	10
btd-gap_z3_t55s_E10	btd	heterozygote	454	md_start	11.9167
btd-gap_z3_t55s_E12	btd	heterozygote	482	md_start	12.8333
btd-gap_z3_t55s_E3	btd	heterozygote	462	md_start	17.4167
btd-gap2_z3_t55s_E12	btd	heterozygote	511	md_start	11.9167
btd-gap2_z3_t55s_E8	btd	heterozygote	478	md_start	12.8333
btd-hisgap1_E7	btd	heterozygote	486	md_start	21
btd-gap_z3_t55s_E14	btd	homozygote	476	tf_buck	18.3333
btd-gap_z3_t55s_E6	btd	homozygote	464	tf_buck	16.5
btd-gap_z3_t55s_E8	btd	homozygote	507	tf_buck	25.6667
btd-gap2_z3_t55s_E7	btd	homozygote	499	tf_buck	19.25
btd-hisgap1_E8	btd	homozygote	474	tf_buck	27
btd-gap_z3_t55s_E14	btd	homozygote	476	md_start	14.6667
btd-gap_z3_t55s_E6	btd	homozygote	464	md_start	13.75
btd-gap_z3_t55s_E8	btd	homozygote	507	md_start	22
btd-gap2_z3_t55s_E7	btd	homozygote	499	md_start	14.6667
btd-hisgap1_E8	btd	homozygote	474	md_start	20
eve-Gap_1_t45s_z3_E1	eve	heterozygote	514	tf_buck	13.5
eve-Gap_1_t45s_z3_E4	eve	heterozygote	511	tf_buck	12.75
eve-Gap1_t60s_z3_E11	eve	heterozygote	504	tf_buck	10
eve-Gap1_t60s_z3_E16	eve	heterozygote	504	tf_buck	12
eve-Gap1_t60s_z3_E4	eve	heterozygote	518	tf_buck	15
eve-Gap1_t60s_z3_E5	eve	heterozygote	486	tf_buck	11
eve-Gap1_t60s_z3_E9	eve	heterozygote	499	tf_buck	11
eve-Gap_1_t45s_z3_E1	eve	heterozygote	514	md_start	18.75
eve-Gap_1_t45s_z3_E4	eve	heterozygote	511	md_start	18.75
eve-Gap1_t60s_z3_E11	eve	heterozygote	504	md_start	17
eve-Gap1_t60s_z3_E16	eve	heterozygote	504	md_start	17
eve-Gap1_t60s_z3_E4	eve	heterozygote	518	md_start	20
eve-Gap1_t60s_z3_E5	eve	heterozygote	486	md_start	16
eve-Gap1_t60s_z3_E9	eve	heterozygote	499	md_start	20
eve-Gap_1_E13	eve	homozygote	521	tf_buck	22
eve-Gap_1_t45s_z3_E11	eve	homozygote	515	tf_buck	24
eve-Gap1_t60s_z3_E12	eve	homozygote	527	tf_buck	19
eve-Gap1_t60s_z3_E2	eve	homozygote	512	tf_buck	22
eve-Gap1_t60s_z3_E3	eve	homozygote	517	tf_buck	26
eve-Gap_1_E13	eve	homozygote	521	md_start	16
eve-Gap_1_t45s_z3_E11	eve	homozygote	515	md_start	18.75
eve-Gap1_t60s_z3_E12	eve	homozygote	527	md_start	17
eve-Gap1_t60s_z3_E2	eve	homozygote	512	md_start	17
eve-Gap1_t60s_z3_E3	eve	homozygote	517	md_start	16

## Sheet: Fig2h, Tissue Cuts
dataset	sample	condition	frame	time_s	time_min	distance	percentage
cONTROL1	control1	control	0	0	0	14.0654	100
cONTROL1	control1	control	49	25.4325	0.423874	14.1017	100.258
cONTROL1	control1	control	99	51.3839	0.856399	14.2042	100.987
cONTROL1	control1	control	149	77.3354	1.28892	13.9497	99.1774
cONTROL1	control1	control	199	103.287	1.72145	13.713	97.4948
cONTROL1	control1	control	250	129.757	2.16262	13.3753	95.0936
cONTROL1	control1	control	299	155.19	2.5865	13.4959	95.9512
cONTROL1	control1	control	349	181.141	3.01902	13.8615	98.5505
cONTROL1	control1	control	399	207.093	3.45155	14.0631	99.9838
cONTROL1	control1	control	449	233.044	3.88407	13.9558	99.2209
cONTROL1	control1	control	499	258.996	4.3166	14.0979	100.231
cONTROL1	control1	control	549	284.947	4.74912	14.911	106.012
cONTROL1	control1	control	599	310.899	5.18165	15.0887	107.275
cONTROL1	control1	control	649	336.85	5.61417	14.7434	104.821
cONTROL1	control1	control	699	362.802	6.0467	14.8443	105.538
cONTROL1	control1	control	749	388.753	6.47922	14.8759	105.763
cONTROL1	control1	control	799	414.705	6.91175	14.6673	104.279
cONTROL1	control1	control	849	440.656	7.34427	14.6673	104.279
cONTROL1	control1	control	899	466.608	7.7768	14.5505	103.449
cONTROL1	control1	control	949	492.559	8.20932	15.0774	107.195
cONTROL1	control1	control	999	518.511	8.64184	15.2217	108.221
cONTROL3	control2	control	0	0	0	10.3724	100
cONTROL3	control2	control	49	25.4815	0.424691	10.9524	105.592
cONTROL3	control2	control	99	51.4829	0.858049	10.9563	105.629
cONTROL3	control2	control	149	77.4844	1.29141	12.1286	116.931
cONTROL3	control2	control	199	103.486	1.72477	12.1286	116.931
cONTROL3	control2	control	249	129.487	2.15812	11.8367	114.117
cONTROL3	control2	control	299	155.489	2.59148	11.5448	111.304
cONTROL3	control2	control	349	181.49	3.02484	11.4363	110.257
cONTROL3	control2	control	399	207.492	3.4582	11.3389	109.318
cONTROL3	control2	control	449	233.493	3.89156	11.4288	110.185
cONTROL3	control2	control	499	259.495	4.32491	11.5725	111.57
cONTROL3	control2	control	549	285.496	4.75827	11.9371	115.086
cONTROL3	control2	control	599	311.498	5.19163	12.1496	117.135
cONTROL3	control2	control	649	337.499	5.62499	11.9139	114.862
cONTROL3	control2	control	699	363.501	6.05835	12.0297	115.978
cONTROL3	control2	control	749	389.502	6.4917	12.2918	118.506
cONTROL3	control2	control	799	415.504	6.92506	12.2684	118.28
cONTROL3	control2	control	849	441.505	7.35842	12.0297	115.978
cONTROL3	control2	control	899	467.507	7.79178	12.3912	119.464
cONTROL3	control2	control	949	493.508	8.22514	11.8322	114.074
cONTROL3	control2	control	999	519.51	8.65849	12.0297	115.978
cONTROL4	control3	control	0	0	0	13.4031	100
cONTROL4	control3	control	49	25.4325	0.423874	13.5896	101.391
cONTROL4	control3	control	99	51.3839	0.856399	13.7394	102.509
cONTROL4	control3	control	149	77.3354	1.28892	13.8853	103.597
cONTROL4	control3	control	199	103.287	1.72145	13.9657	104.197
cONTROL4	control3	control	249	129.238	2.15397	13.8044	102.994
cONTROL4	control3	control	299	155.19	2.5865	13.9007	103.712
cONTROL4	control3	control	349	181.141	3.01902	13.7394	102.509
cONTROL4	control3	control	399	207.093	3.45155	13.5817	101.333
cONTROL4	control3	control	449	233.044	3.88407	13.7394	102.509
cONTROL4	control3	control	499	258.996	4.3166	13.2921	99.1715
cONTROL4	control3	control	549	284.947	4.74912	13.5841	101.35
cONTROL4	control3	control	599	310.899	5.18165	13.734	102.468
cONTROL4	control3	control	649	336.85	5.61417	13.1502	98.1125
cONTROL4	control3	control	699	362.802	6.0467	13.2897	99.1536
cONTROL4	control3	control	749	388.753	6.47922	13.4381	100.261
cONTROL4	control3	control	799	414.705	6.91175	13.7278	102.422
cONTROL4	control3	control	835	433.39	7.22316	14.0563	104.873
Lateral2	ablated1	ablated	0	0	0	15.4027	100
Lateral2	ablated1	ablated	49	25.4815	0.424691	16.2673	105.613
Lateral2	ablated1	ablated	99	51.483	0.858049	16.4343	106.697
Lateral2	ablated1	ablated	149	77.4844	1.29141	16.4343	106.697
Lateral2	ablated1	ablated	199	103.486	1.72477	15.4276	100.162
Lateral2	ablated1	ablated	249	129.487	2.15812	12.8242	83.2594
Lateral2	ablated1	ablated	299	155.489	2.59148	11.6276	75.4909
Lateral2	ablated1	ablated	349	181.49	3.02484	10.9046	70.7964
Lateral2	ablated1	ablated	399	207.492	3.4582	10.1226	65.7199
Lateral2	ablated1	ablated	449	233.493	3.89156	9.81351	63.7128
Lateral2	ablated1	ablated	499	259.495	4.32491	9.93231	64.4841
Lateral2	ablated1	ablated	549	285.496	4.75827	11.1826	72.6017
Lateral2	ablated1	ablated	599	311.498	5.19163	11.2785	73.2243
Lateral2	ablated1	ablated	649	337.499	5.62499	11.8006	76.6137
Lateral2	ablated1	ablated	699	363.501	6.05835	12.9104	83.819
Lateral2	ablated1	ablated	749	389.502	6.49171	11.9755	77.7492
Lateral2	ablated1	ablated	799	415.504	6.92506	13.1631	85.4598
Lateral2	ablated1	ablated	824	428.505	7.14174	13.4635	87.4097
Lateral4	ablated2	ablated	0	0	0	13.7184	100
Lateral4	ablated2	ablated	49	25.4815	0.424691	14.0684	102.551
Lateral4	ablated2	ablated	99	51.4829	0.858049	13.9833	101.93
Lateral4	ablated2	ablated	149	77.4844	1.29141	13.0099	94.8355
Lateral4	ablated2	ablated	199	103.486	1.72477	13.2793	96.7986
Lateral4	ablated2	ablated	249	129.487	2.15812	13.0001	94.7638
Lateral4	ablated2	ablated	299	155.489	2.59148	11.2596	82.0765
Lateral4	ablated2	ablated	349	181.49	3.02484	11.3727	82.9007
Lateral4	ablated2	ablated	399	207.492	3.4582	10.74	78.2891
Lateral4	ablated2	ablated	449	233.493	3.89156	10.7331	78.2384
Lateral4	ablated2	ablated	499	259.495	4.32491	10.2535	74.7422
Lateral4	ablated2	ablated	549	285.496	4.75827	10.1026	73.6426
Lateral4	ablated2	ablated	599	311.498	5.19163	10.2264	74.5449
Lateral4	ablated2	ablated	649	337.499	5.62499	9.80155	71.448
Lateral4	ablated2	ablated	699	363.501	6.05835	10.2264	74.5449
Lateral4	ablated2	ablated	749	389.502	6.4917	10.2732	74.8861
Lateral4	ablated2	ablated	799	415.504	6.92506	11.2681	82.1386
Lateral4	ablated2	ablated	849	441.505	7.35842	11.6688	85.0596
Lateral4	ablated2	ablated	899	467.507	7.79178	12.9335	94.2782
Lateral4	ablated2	ablated	949	493.508	8.22514	13.3537	97.3414
Lateral4	ablated2	ablated	999	519.51	8.65849	14.1108	102.86
Lateral10S	ablated3	ablated	0	0	0	20.7617	100
Lateral10S	ablated3	ablated	49	25.4815	0.424691	21.02	101.244
Lateral10S	ablated3	ablated	99	51.483	0.858049	19.4691	93.7744
Lateral10S	ablated3	ablated	149	77.4844	1.29141	18.5118	89.1634
Lateral10S	ablated3	ablated	199	103.486	1.72477	17.2997	83.3252
Lateral10S	ablated3	ablated	249	129.487	2.15812	15.5613	74.952
Lateral10S	ablated3	ablated	299	155.489	2.59148	13.8378	66.6507
Lateral10S	ablated3	ablated	349	181.49	3.02484	13.8463	66.6917
Lateral10S	ablated3	ablated	399	207.492	3.4582	12.8063	61.6825
Lateral10S	ablated3	ablated	449	233.493	3.89156	12.5622	60.5068
Lateral10S	ablated3	ablated	499	259.495	4.32491	12.5589	60.4909
Lateral10S	ablated3	ablated	549	285.496	4.75827	12.0227	57.9081
Lateral10S	ablated3	ablated	599	311.498	5.19163	11.4519	55.1589
Lateral10S	ablated3	ablated	649	337.499	5.62499	11.4837	55.312
Lateral10S	ablated3	ablated	699	363.501	6.05835	11.1455	53.6831
Lateral10S	ablated3	ablated	749	389.502	6.49171	11.6995	56.3515
Lateral10S	ablated3	ablated	799	415.504	6.92506	12.3295	59.3859
Lateral10S	ablated3	ablated	849	441.505	7.35842	13.3602	64.3501
Lateral10S	ablated3	ablated	885	460.226	7.67044	13.198	63.5688

## Sheet: Fig2g, Strain Rate
	Unnamed: 0	Time	Region	Type	Strain Rate
0	0	0	H-T	Btd	0.00883923
1	1	0	H-T	Btd	0.0185454
2	2	0	H-T	Btd	0.00804921
3	3	0	H-T	Btd	0.00915915
4	4	0	H-T	Btd	0.00154716
5	5	0	H-T	Btd	0.00424717
6	6	0	H-T	Btd	0.00439
7	7	0	H-T	Btd	0.00346734
8	8	0	H-T	Btd	0.00133504
9	9	0	H-T	Btd	0.00363352
10	10	0	H-T	Btd	0.00449612
11	11	0	H-T	Btd	0.00632063
12	12	0	H-T	Btd	0.0104247
13	13	0	H-T	Btd	0.00228679
14	14	0.92	H-T	Btd	0.0113878
15	15	0.92	H-T	Btd	0.0077312
16	16	0.92	H-T	Btd	0.0121041
17	17	0.92	H-T	Btd	0.00751048
18	18	0.92	H-T	Btd	0.0151989
19	19	0.92	H-T	Btd	0.0100489
20	20	0.92	H-T	Btd	0.00338768
21	21	0.92	H-T	Btd	0.00776173
22	22	0.92	H-T	Btd	0.0137832
23	23	0.92	H-T	Btd	0.0110829
24	24	0.92	H-T	Btd	0.00895063
25	25	0.92	H-T	Btd	0.0159181
26	26	0.92	H-T	Btd	0.0154883
27	27	0.92	H-T	Btd	0.0101259
28	28	1.84	H-T	Btd	0.0124264
29	29	1.84	H-T	Btd	0.0091837
30	30	1.84	H-T	Btd	0.00647063
31	31	1.84	H-T	Btd	0.00921152
32	32	1.84	H-T	Btd	0.0105873
33	33	1.84	H-T	Btd	0.0223136
34	34	1.84	H-T	Btd	0.0159332
35	35	1.84	H-T	Btd	0.0139389
36	36	1.84	H-T	Btd	0.0122754
37	37	1.84	H-T	Btd	0.0186268
38	38	1.84	H-T	Btd	0.0192507
39	39	1.84	H-T	Btd	0.0128372
40	40	1.84	H-T	Btd	0.00850046
41	41	1.84	H-T	Btd	0.010177
42	42	2.76	H-T	Btd	0.0228713
43	43	2.76	H-T	Btd	0.0185949
44	44	2.76	H-T	Btd	0.0207537
45	45	2.76	H-T	Btd	0.015008
46	46	2.76	H-T	Btd	0.0188195
47	47	2.76	H-T	Btd	0.0122848
48	48	2.76	H-T	Btd	0.0110364
49	49	2.76	H-T	Btd	0.00208053
50	50	2.76	H-T	Btd	-0.000299947
51	51	2.76	H-T	Btd	0.00470457
52	52	2.76	H-T	Btd	0.00708012
53	53	2.76	H-T	Btd	0.00587342
54	54	2.76	H-T	Btd	-0.000141489
55	55	2.76	H-T	Btd	0.00310044
56	56	3.68	H-T	Btd	0.0174955
57	57	3.68	H-T	Btd	0.0274176
58	58	3.68	H-T	Btd	0.0205814
59	59	3.68	H-T	Btd	0.0346218
60	60	3.68	H-T	Btd	0.0216102
61	61	3.68	H-T	Btd	0.0409787
62	62	3.68	H-T	Btd	0.0308622
63	63	3.68	H-T	Btd	0.0459729
64	64	3.68	H-T	Btd	0.0326522
65	65	3.68	H-T	Btd	0.0255468
66	66	3.68	H-T	Btd	0.0218673
67	67	3.68	H-T	Btd	0.0218865
68	68	3.68	H-T	Btd	0.0355954
69	69	3.68	H-T	Btd	0.0146071
70	70	4.6	H-T	Btd	0.0248889
71	71	4.6	H-T	Btd	0.0472177
72	72	4.6	H-T	Btd	0.0372102
73	73	4.6	H-T	Btd	0.0626465
74	74	4.6	H-T	Btd	0.0544409
75	75	4.6	H-T	Btd	0.07091
76	76	4.6	H-T	Btd	0.0550673
77	77	4.6	H-T	Btd	0.0510993
78	78	4.6	H-T	Btd	0.0492916
79	79	4.6	H-T	Btd	0.0503281
80	80	4.6	H-T	Btd	0.0465651
81	81	4.6	H-T	Btd	0.0567504
82	82	4.6	H-T	Btd	0.052074
83	83	4.6	H-T	Btd	0.0503615
84	84	5.52	H-T	Btd	0.0448479
85	85	5.52	H-T	Btd	0.054167
86	86	5.52	H-T	Btd	0.0465395
87	87	5.52	H-T	Btd	0.0617558
88	88	5.52	H-T	Btd	0.051018
89	89	5.52	H-T	Btd	0.0697851
90	90	5.52	H-T	Btd	0.0641552
91	91	5.52	H-T	Btd	0.0700858
92	92	5.52	H-T	Btd	0.069636
93	93	5.52	H-T	Btd	0.0644761
94	94	5.52	H-T	Btd	0.0535716
95	95	5.52	H-T	Btd	0.05694
96	96	5.52	H-T	Btd	0.0617901
97	97	5.52	H-T	Btd	0.0398306
98	98	6.44	H-T	Btd	0.0242727
99	99	6.44	H-T	Btd	0.0457933
100	100	6.44	H-T	Btd	0.0281087
101	101	6.44	H-T	Btd	0.0576404
102	102	6.44	H-T	Btd	0.0541088
103	103	6.44	H-T	Btd	0.0890217
104	104	6.44	H-T	Btd	0.064082
105	105	6.44	H-T	Btd	0.0893007
106	106	6.44	H-T	Btd	0.0746104
107	107	6.44	H-T	Btd	0.0863242
108	108	6.44	H-T	Btd	0.0921199
109	109	6.44	H-T	Btd	0.0796057
110	110	6.44	H-T	Btd	0.0753787
111	111	6.44	H-T	Btd	0.0833553
112	112	7.36	H-T	Btd	0.0208739
113	113	7.36	H-T	Btd	0.0498267
114	114	7.36	H-T	Btd	0.0379898
115	115	7.36	H-T	Btd	0.0793057
116	116	7.36	H-T	Btd	0.067201
117	117	7.36	H-T	Btd	0.0877501
118	118	7.36	H-T	Btd	0.0794277
119	119	7.36	H-T	Btd	0.0670375
120	120	7.36	H-T	Btd	0.0681417
121	121	7.36	H-T	Btd	0.0557769
122	122	7.36	H-T	Btd	0.0450721
123	123	7.36	H-T	Btd	0.0430428
124	124	7.36	H-T	Btd	0.0428267
125	125	7.36	H-T	Btd	0.0436666
126	126	8.28	H-T	Btd	0.0325067
127	127	8.28	H-T	Btd	0.0684293
128	128	8.28	H-T	Btd	0.0508589
129	129	8.28	H-T	Btd	0.0910206
130	130	8.28	H-T	Btd	0.0701634
131	131	8.28	H-T	Btd	0.0982701
132	132	8.28	H-T	Btd	0.076072
133	133	8.28	H-T	Btd	0.0697947
134	134	8.28	H-T	Btd	0.0569062
135	135	8.28	H-T	Btd	0.0529661
136	136	8.28	H-T	Btd	0.0512916
137	137	8.28	H-T	Btd	0.0371097
138	138	8.28	H-T	Btd	0.0366885
139	139	8.28	H-T	Btd	0.0467396
140	140	9.2	H-T	Btd	0.0542812
141	141	9.2	H-T	Btd	0.0800656
142	142	9.2	H-T	Btd	0.0576449
143	143	9.2	H-T	Btd	0.0952282
144	144	9.2	H-T	Btd	0.0671141
145	145	9.2	H-T	Btd	0.0879856
146	146	9.2	H-T	Btd	0.0726434
147	147	9.2	H-T	Btd	0.0667871
148	148	9.2	H-T	Btd	0.0635295
149	149	9.2	H-T	Btd	0.0511182
150	150	9.2	H-T	Btd	0.0329958
151	151	9.2	H-T	Btd	0.0277568
152	152	9.2	H-T	Btd	0.0110029
153	153	9.2	H-T	Btd	0.0108519
154	154	10.12	H-T	Btd	0.105056
155	155	10.12	H-T	Btd	0.125687
156	156	10.12	H-T	Btd	0.121053
157	157	10.12	H-T	Btd	0.132035
158	158	10.12	H-T	Btd	0.0972176
159	159	10.12	H-T	Btd	0.0950168
160	160	10.12	H-T	Btd	0.076678
161	161	10.12	H-T	Btd	0.0593106
162	162	10.12	H-T	Btd	0.0451784
163	163	10.12	H-T	Btd	0.0316874
164	164	10.12	H-T	Btd	0.0222254
165	165	10.12	H-T	Btd	0.0109999
166	166	10.12	H-T	Btd	0.003168
167	167	10.12	H-T	Btd	0.0141429
168	168	11.04	H-T	Btd	0.198374
169	169	11.04	H-T	Btd	0.218388
170	170	11.04	H-T	Btd	0.225153
171	171	11.04	H-T	Btd	0.231138
172	172	11.04	H-T	Btd	0.217891
173	173	11.04	H-T	Btd	0.168752
174	174	11.04	H-T	Btd	0.150478
175	175	11.04	H-T	Btd	0.0973155
176	176	11.04	H-T	Btd	0.0873026
177	177	11.04	H-T	Btd	0.0612329
178	178	11.04	H-T	Btd	0.0356981
179	179	11.04	H-T	Btd	0.0314911
180	180	11.04	H-T	Btd	0.0248911
181	181	11.04	H-T	Btd	0.021047
182	182	11.96	H-T	Btd	0.127191
183	183	11.96	H-T	Btd	0.116765
184	184	11.96	H-T	Btd	0.122799
185	185	11.96	H-T	Btd	0.117847
186	186	11.96	H-T	Btd	0.137986
187	187	11.96	H-T	Btd	0.102167
188	188	11.96	H-T	Btd	0.12958
189	189	11.96	H-T	Btd	0.083049
190	190	11.96	H-T	Btd	0.0905949
191	191	11.96	H-T	Btd	0.0693574
192	192	11.96	H-T	Btd	0.0384284
193	193	11.96	H-T	Btd	0.0499168
194	194	11.96	H-T	Btd	0.0320919
195	195	11.96	H-T	Btd	0.0135403
196	196	12.88	H-T	Btd	0.131605
197	197	12.88	H-T	Btd	0.118225
198	198	12.88	H-T	Btd	0.0975624
199	199	12.88	H-T	Btd	0.0818695
200	200	12.88	H-T	Btd	0.0756304
201	201	12.88	H-T	Btd	0.0668847
202	202	12.88	H-T	Btd	0.0719958
203	203	12.88	H-T	Btd	0.0507931
204	204	12.88	H-T	Btd	0.0481509
205	205	12.88	H-T	Btd	0.0354253
206	206	12.88	H-T	Btd	0.0200862
207	207	12.88	H-T	Btd	0.0082686
208	208	12.88	H-T	Btd	0.00779837
209	209	12.88	H-T	Btd	0.0103362
210	210	13.8	H-T	Btd	0.145531
211	211	13.8	H-T	Btd	0.131034
212	212	13.8	H-T	Btd	0.0674036
213	213	13.8	H-T	Btd	0.0766778
214	214	13.8	H-T	Btd	0.023513
215	215	13.8	H-T	Btd	0.0342403
216	216	13.8	H-T	Btd	0.0389795
217	217	13.8	H-T	Btd	0.024103
218	218	13.8	H-T	Btd	0.0324502
219	219	13.8	H-T	Btd	0.0248831
220	220	13.8	H-T	Btd	0.0185434
221	221	13.8	H-T	Btd	0.0254217
222	222	13.8	H-T	Btd	0.0171694
223	223	13.8	H-T	Btd	0.0166259
224	224	14.72	H-T	Btd	0.124796
225	225	14.72	H-T	Btd	0.091386
226	226	14.72	H-T	Btd	0.113124
227	227	14.72	H-T	Btd	0.0784871
228	228	14.72	H-T	Btd	0.0670965
229	229	14.72	H-T	Btd	0.0364085
230	230	14.72	H-T	Btd	0.0421238
231	231	14.72	H-T	Btd	0.0149054
232	232	14.72	H-T	Btd	0.0397158
233	233	14.72	H-T	Btd	0.0355137
234	234	14.72	H-T	Btd	0.0290039
235	235	14.72	H-T	Btd	0.0392649
236	236	14.72	H-T	Btd	0.0454369
237	237	14.72	H-T	Btd	0.0178279
238	238	15.64	H-T	Btd	0.130867
239	239	15.64	H-T	Btd	0.0561806
240	240	15.64	H-T	Btd	0.0890874
241	241	15.64	H-T	Btd	0.0224685
242	242	15.64	H-T	Btd	0.00723403
243	243	15.64	H-T	Btd	0.047057
244	244	15.64	H-T	Btd	0.0343972
245	245	15.64	H-T	Btd	0.0283088
246	246	15.64	H-T	Btd	0.0195465
247	247	15.64	H-T	Btd	0.031207
248	248	15.64	H-T	Btd	0.0281403
249	249	15.64	H-T	Btd	0.0342313
250	250	15.64	H-T	Btd	0.0155498
251	251	15.64	H-T	Btd	0.00532301
252	252	16.56	H-T	Btd	0.0195877
253	253	16.56	H-T	Btd	0.0247456
254	254	16.56	H-T	Btd	0.185684
255	255	16.56	H-T	Btd	0.107266
256	256	16.56	H-T	Btd	0.405463
257	257	16.56	H-T	Btd	0.26532
258	258	16.56	H-T	Btd	0.304711
259	259	16.56	H-T	Btd	0.13155
260	260	16.56	H-T	Btd	0.10691
261	261	16.56	H-T	Btd	0.0346062
262	262	16.56	H-T	Btd	-0.0034527
263	263	16.56	H-T	Btd	0.0189286
264	264	16.56	H-T	Btd	0.0425716
265	265	16.56	H-T	Btd	0.00960568
266	266	17.48	H-T	Btd	0.388554
267	267	17.48	H-T	Btd	0.427644
268	268	17.48	H-T	Btd	0.490154
269	269	17.48	H-T	Btd	0.441947
270	270	17.48	H-T	Btd	0.655679
271	271	17.48	H-T	Btd	0.406764
272	272	17.48	H-T	Btd	0.564713
273	273	17.48	H-T	Btd	0.2789
274	274	17.48	H-T	Btd	0.265788
275	275	17.48	H-T	Btd	0.11728
276	276	17.48	H-T	Btd	0.0257674
277	277	17.48	H-T	Btd	0.00686831
278	278	17.48	H-T	Btd	0.0494435
279	279	17.48	H-T	Btd	0.0335636
280	280	18.4	H-T	Btd	0.360379
281	281	18.4	H-T	Btd	0.477092
282	282	18.4	H-T	Btd	0.400082
283	283	18.4	H-T	Btd	0.508901
284	284	18.4	H-T	Btd	0.548532
285	285	18.4	H-T	Btd	0.638254
286	286	18.4	H-T	Btd	0.742122
287	287	18.4	H-T	Btd	0.620374
288	288	18.4	H-T	Btd	0.342027
289	289	18.4	H-T	Btd	0.132626
290	290	18.4	H-T	Btd	0.0348218
291	291	18.4	H-T	Btd	-0.00846347
292	292	18.4	H-T	Btd	0.0705875
293	293	18.4	H-T	Btd	0.0577477
294	294	19.32	H-T	Btd	0.191534
295	295	19.32	H-T	Btd	0.226856
296	296	19.32	H-T	Btd	0.183876
297	297	19.32	H-T	Btd	0.216004
298	298	19.32	H-T	Btd	0.153743
299	299	19.32	H-T	Btd	0.109773
300	300	19.32	H-T	Btd	0.108423
301	301	19.32	H-T	Btd	0.039329
302	302	19.32	H-T	Btd	0.068103
303	303	19.32	H-T	Btd	0.0278218
304	304	19.32	H-T	Btd	0.0165968
305	305	19.32	H-T	Btd	0.00298286
306	306	19.32	H-T	Btd	0.0274373
307	307	19.32	H-T	Btd	0.0510334
308	308	20.24	H-T	Btd	0.211505
309	309	20.24	H-T	Btd	0.192784
310	310	20.24	H-T	Btd	0.149509
311	311	20.24	H-T	Btd	0.119555
312	312	20.24	H-T	Btd	0.0930151
313	313	20.24	H-T	Btd	0.0294923
314	314	20.24	H-T	Btd	0.0119251
315	315	20.24	H-T	Btd	0.0422607
316	316	20.24	H-T	Btd	0.0285193
317	317	20.24	H-T	Btd	0.0595513
318	318	20.24	H-T	Btd	0.0919844
319	319	20.24	H-T	Btd	0.0812798
320	320	20.24	H-T	Btd	0.114461
321	321	20.24	H-T	Btd	0.115924
322	322	21.16	H-T	Btd	0.140312
323	323	21.16	H-T	Btd	0.140582
324	324	21.16	H-T	Btd	0.116754
325	325	21.16	H-T	Btd	0.090139
326	326	21.16	H-T	Btd	0.0873914
327	327	21.16	H-T	Btd	0.0195812
328	328	21.16	H-T	Btd	0.0214514
329	329	21.16	H-T	Btd	0.0429503
330	330	21.16	H-T	Btd	0.0385837
331	331	21.16	H-T	Btd	0.0498029
332	332	21.16	H-T	Btd	0.0614408
333	333	21.16	H-T	Btd	0.0600037
334	334	21.16	H-T	Btd	0.0811062
335	335	21.16	H-T	Btd	0.074544
336	336	22.08	H-T	Btd	0.0962756
337	337	22.08	H-T	Btd	0.0799189
338	338	22.08	H-T	Btd	0.0252524
339	339	22.08	H-T	Btd	0.0240131
340	340	22.08	H-T	Btd	0.0197027
341	341	22.08	H-T	Btd	0.0797648
342	342	22.08	H-T	Btd	0.0569097
343	343	22.08	H-T	Btd	0.105634
344	344	22.08	H-T	Btd	0.0593709
345	345	22.08	H-T	Btd	0.0646967
346	346	22.08	H-T	Btd	0.0809062
347	347	22.08	H-T	Btd	0.0410557
348	348	22.08	H-T	Btd	0.0423413
349	349	22.08	H-T	Btd	0.0922809
350	0	0	Lateral	Btd	0.00746164
351	1	0	Lateral	Btd	0.00178554
352	2	0	Lateral	Btd	0.0169043
353	3	0	Lateral	Btd	1.86558e-05
354	4	0	Lateral	Btd	0.0195462
355	5	0	Lateral	Btd	0.00507651
356	6	0	Lateral	Btd	0.000983037
357	7	0	Lateral	Btd	0.0134385
358	8	0	Lateral	Btd	0.024153
359	9	0	Lateral	Btd	0.0132516
360	10	0	Lateral	Btd	0.0119345
361	11	0	Lateral	Btd	0.00831305
362	12	0	Lateral	Btd	0.0108241
363	13	0	Lateral	Btd	0.00207079
364	14	0.92	Lateral	Btd	0.00902119
365	15	0.92	Lateral	Btd	0.00590768
366	16	0.92	Lateral	Btd	0.00100086
367	17	0.92	Lateral	Btd	0.00546374
368	18	0.92	Lateral	Btd	0.00273619
369	19	0.92	Lateral	Btd	0.00772466
370	20	0.92	Lateral	Btd	0.00732183
371	21	0.92	Lateral	Btd	0.00574433
372	22	0.92	Lateral	Btd	0.00854172
373	23	0.92	Lateral	Btd	0.0257187
374	24	0.92	Lateral	Btd	0.013722
375	25	0.92	Lateral	Btd	0.00565098
376	26	0.92	Lateral	Btd	0.0108079
377	27	0.92	Lateral	Btd	0.00585469
378	28	1.84	Lateral	Btd	0.00277713
379	29	1.84	Lateral	Btd	0.0112109
380	30	1.84	Lateral	Btd	0.0104038
381	31	1.84	Lateral	Btd	0.0195274
382	32	1.84	Lateral	Btd	0.00883841
383	33	1.84	Lateral	Btd	0.0163296
384	34	1.84	Lateral	Btd	0.000916382
385	35	1.84	Lateral	Btd	0.00986562
386	36	1.84	Lateral	Btd	0.0218429
387	37	1.84	Lateral	Btd	0.0181738
388	38	1.84	Lateral	Btd	0.00568049
389	39	1.84	Lateral	Btd	0.00669545
390	40	1.84	Lateral	Btd	0.00953271
391	41	1.84	Lateral	Btd	0.0149742
392	42	2.76	Lateral	Btd	0.00994531
393	43	2.76	Lateral	Btd	0.00467296
394	44	2.76	Lateral	Btd	0.0238699
395	45	2.76	Lateral	Btd	0.0191954
396	46	2.76	Lateral	Btd	0.0178865
397	47	2.76	Lateral	Btd	0.0367231
398	48	2.76	Lateral	Btd	-0.00103767
399	49	2.76	Lateral	Btd	0.0123196
400	50	2.76	Lateral	Btd	0.0250195
401	51	2.76	Lateral	Btd	0.0288746
402	52	2.76	Lateral	Btd	0.0333582
403	53	2.76	Lateral	Btd	0.0154492
404	54	2.76	Lateral	Btd	0.011348
405	55	2.76	Lateral	Btd	0.0101155
406	56	3.68	Lateral	Btd	0.00624171
407	57	3.68	Lateral	Btd	0.0148149
408	58	3.68	Lateral	Btd	0.0246281
409	59	3.68	Lateral	Btd	0.0297232
410	60	3.68	Lateral	Btd	0.0165922
411	61	3.68	Lateral	Btd	0.0216801
412	62	3.68	Lateral	Btd	0.0168254
413	63	3.68	Lateral	Btd	0.0271511
414	64	3.68	Lateral	Btd	0.0325071
415	65	3.68	Lateral	Btd	0.0639297
416	66	3.68	Lateral	Btd	0.0633183
417	67	3.68	Lateral	Btd	0.0428193
418	68	3.68	Lateral	Btd	0.0240419
419	69	3.68	Lateral	Btd	0.0291688
420	70	4.6	Lateral	Btd	0.0537705
421	71	4.6	Lateral	Btd	0.0485897
422	72	4.6	Lateral	Btd	0.0675413
423	73	4.6	Lateral	Btd	0.0619877
424	74	4.6	Lateral	Btd	0.0440674
425	75	4.6	Lateral	Btd	0.0609275
426	76	4.6	Lateral	Btd	0.0139815
427	77	4.6	Lateral	Btd	0.037235
428	78	4.6	Lateral	Btd	0.0509162
429	79	4.6	Lateral	Btd	0.0477707
430	80	4.6	Lateral	Btd	0.0455461
431	81	4.6	Lateral	Btd	0.049548
432	82	4.6	Lateral	Btd	0.0385877
433	83	4.6	Lateral	Btd	0.0309653
434	84	5.52	Lateral	Btd	0.0458292
435	85	5.52	Lateral	Btd	0.0372467
436	86	5.52	Lateral	Btd	0.0482486
437	87	5.52	Lateral	Btd	0.0395189
438	88	5.52	Lateral	Btd	0.0364082
439	89	5.52	Lateral	Btd	0.0335332
440	90	5.52	Lateral	Btd	0.0154381
441	91	5.52	Lateral	Btd	0.0344986
442	92	5.52	Lateral	Btd	0.0453823
443	93	5.52	Lateral	Btd	0.0568745
444	94	5.52	Lateral	Btd	0.059053
445	95	5.52	Lateral	Btd	0.0485282
446	96	5.52	Lateral	Btd	0.0451593
447	97	5.52	Lateral	Btd	0.0406439
448	98	6.44	Lateral	Btd	0.04149
449	99	6.44	Lateral	Btd	0.0305005
450	100	6.44	Lateral	Btd	0.0614418
451	101	6.44	Lateral	Btd	0.0432204
452	102	6.44	Lateral	Btd	0.0397564
453	103	6.44	Lateral	Btd	0.0413127
454	104	6.44	Lateral	Btd	0.00952998
455	105	6.44	Lateral	Btd	0.0115168
456	106	6.44	Lateral	Btd	0.00746448
457	107	6.44	Lateral	Btd	0.0141913
458	108	6.44	Lateral	Btd	0.0244937
459	109	6.44	Lateral	Btd	0.0345407
460	110	6.44	Lateral	Btd	0.0256537
461	111	6.44	Lateral	Btd	0.022927
462	112	7.36	Lateral	Btd	0.0697637
463	113	7.36	Lateral	Btd	0.0555395
464	114	7.36	Lateral	Btd	0.063595
465	115	7.36	Lateral	Btd	0.0605097
466	116	7.36	Lateral	Btd	0.0289866
467	117	7.36	Lateral	Btd	0.0462352
468	118	7.36	Lateral	Btd	0.00554654
469	119	7.36	Lateral	Btd	0.0093586
470	120	7.36	Lateral	Btd	0.00364879
471	121	7.36	Lateral	Btd	0.0105206
472	122	7.36	Lateral	Btd	0.0134738
473	123	7.36	Lateral	Btd	0.0252087
474	124	7.36	Lateral	Btd	0.0172131
475	125	7.36	Lateral	Btd	0.0161467
476	126	8.28	Lateral	Btd	0.0693417
477	127	8.28	Lateral	Btd	0.0550327
478	128	8.28	Lateral	Btd	0.0547818
479	129	8.28	Lateral	Btd	0.054599
480	130	8.28	Lateral	Btd	0.0307386
481	131	8.28	Lateral	Btd	0.0337253
482	132	8.28	Lateral	Btd	0.00302175
483	133	8.28	Lateral	Btd	0.0187452
484	134	8.28	Lateral	Btd	0.012691
485	135	8.28	Lateral	Btd	0.0258741
486	136	8.28	Lateral	Btd	0.0384958
487	137	8.28	Lateral	Btd	0.0453892
488	138	8.28	Lateral	Btd	0.0401442
489	139	8.28	Lateral	Btd	0.0412205
490	140	9.2	Lateral	Btd	0.0728649
491	141	9.2	Lateral	Btd	0.0494211
492	142	9.2	Lateral	Btd	0.0477244
493	143	9.2	Lateral	Btd	0.0383264
494	144	9.2	Lateral	Btd	0.0384477
495	145	9.2	Lateral	Btd	0.0401977
496	146	9.2	Lateral	Btd	0.0124412
497	147	9.2	Lateral	Btd	0.00616551
498	148	9.2	Lateral	Btd	0.00728535
499	149	9.2	Lateral	Btd	0.0253562
500	150	9.2	Lateral	Btd	0.0369918
501	151	9.2	Lateral	Btd	0.0427554
502	152	9.2	Lateral	Btd	0.0504869
503	153	9.2	Lateral	Btd	0.0655332
504	154	10.12	Lateral	Btd	0.111153
505	155	10.12	Lateral	Btd	0.0816904
506	156	10.12	Lateral	Btd	0.0933701
507	157	10.12	Lateral	Btd	0.0771909
508	158	10.12	Lateral	Btd	0.0266735
509	159	10.12	Lateral	Btd	0.05767
510	160	10.12	Lateral	Btd	0.0183988
511	161	10.12	Lateral	Btd	0.015461
512	162	10.12	Lateral	Btd	0.0105142
513	163	10.12	Lateral	Btd	0.0244529
514	164	10.12	Lateral	Btd	0.0472119
515	165	10.12	Lateral	Btd	0.0585519
516	166	10.12	Lateral	Btd	0.0978208
517	167	10.12	Lateral	Btd	0.124836
518	168	11.04	Lateral	Btd	0.126114
519	169	11.04	Lateral	Btd	0.0885587
520	170	11.04	Lateral	Btd	0.0537521
521	171	11.04	Lateral	Btd	0.0372601
522	172	11.04	Lateral	Btd	0.0296957
523	173	11.04	Lateral	Btd	0.00638343
524	174	11.04	Lateral	Btd	0.0140186
525	175	11.04	Lateral	Btd	0.0115362
526	176	11.04	Lateral	Btd	0.00552329
527	177	11.04	Lateral	Btd	0.0333413
528	178	11.04	Lateral	Btd	0.0364503
529	179	11.04	Lateral	Btd	0.0505935
530	180	11.04	Lateral	Btd	0.0842337
531	181	11.04	Lateral	Btd	0.114015
532	182	11.96	Lateral	Btd	0.176599
533	183	11.96	Lateral	Btd	0.172787
534	184	11.96	Lateral	Btd	0.0478444
535	185	11.96	Lateral	Btd	0.0433352
536	186	11.96	Lateral	Btd	0.00658439
537	187	11.96	Lateral	Btd	0.0179472
538	188	11.96	Lateral	Btd	0.00474253
539	189	11.96	Lateral	Btd	0.0203972
540	190	11.96	Lateral	Btd	0.0184129
541	191	11.96	Lateral	Btd	0.0094004
542	192	11.96	Lateral	Btd	0.0197297
543	193	11.96	Lateral	Btd	0.132972
544	194	11.96	Lateral	Btd	0.247549
545	195	11.96	Lateral	Btd	0.171142
546	196	12.88	Lateral	Btd	0.18645
547	197	12.88	Lateral	Btd	0.146072
548	198	12.88	Lateral	Btd	0.0432917
549	199	12.88	Lateral	Btd	0.0537381
550	200	12.88	Lateral	Btd	0.00719852
551	201	12.88	Lateral	Btd	0.0133759
552	202	12.88	Lateral	Btd	0.00500388
553	203	12.88	Lateral	Btd	0.0376135
554	204	12.88	Lateral	Btd	0.0555469
555	205	12.88	Lateral	Btd	0.0109284
556	206	12.88	Lateral	Btd	0.0711743
557	207	12.88	Lateral	Btd	0.173415
558	208	12.88	Lateral	Btd	0.165263
559	209	12.88	Lateral	Btd	0.153872
560	210	13.8	Lateral	Btd	0.140704
561	211	13.8	Lateral	Btd	0.116639
562	212	13.8	Lateral	Btd	0.0365811
563	213	13.8	Lateral	Btd	0.0541645
564	214	13.8	Lateral	Btd	0.0134224
565	215	13.8	Lateral	Btd	0.00646717
566	216	13.8	Lateral	Btd	0.0132429
567	217	13.8	Lateral	Btd	0.0293429
568	218	13.8	Lateral	Btd	0.0241508
569	219	13.8	Lateral	Btd	0.0618464
570	220	13.8	Lateral	Btd	0.0991151
571	221	13.8	Lateral	Btd	0.122243
572	222	13.8	Lateral	Btd	0.0983737
573	223	13.8	Lateral	Btd	0.122959
574	224	14.72	Lateral	Btd	0.174034
575	225	14.72	Lateral	Btd	0.157333
576	226	14.72	Lateral	Btd	0.0671364
577	227	14.72	Lateral	Btd	0.140873
578	228	14.72	Lateral	Btd	0.0148163
579	229	14.72	Lateral	Btd	0.0865205
580	230	14.72	Lateral	Btd	0.00367279
581	231	14.72	Lateral	Btd	0.0141978
582	232	14.72	Lateral	Btd	0.00277546
583	233	14.72	Lateral	Btd	0.0957858
584	234	14.72	Lateral	Btd	0.161883
585	235	14.72	Lateral	Btd	0.075701
586	236	14.72	Lateral	Btd	0.0930387
587	237	14.72	Lateral	Btd	0.138671
588	238	15.64	Lateral	Btd	0.143851
589	239	15.64	Lateral	Btd	0.1188
590	240	15.64	Lateral	Btd	0.0781796
591	241	15.64	Lateral	Btd	0.10421
592	242	15.64	Lateral	Btd	0.0368831
593	243	15.64	Lateral	Btd	0.0925511
594	244	15.64	Lateral	Btd	0.0423962
595	245	15.64	Lateral	Btd	0.0293336
596	246	15.64	Lateral	Btd	0.00634364
597	247	15.64	Lateral	Btd	0.130965
598	248	15.64	Lateral	Btd	0.16768
599	249	15.64	Lateral	Btd	0.0436001
600	250	15.64	Lateral	Btd	0.0445476
601	251	15.64	Lateral	Btd	0.0938082
602	252	16.56	Lateral	Btd	0.0140687
603	253	16.56	Lateral	Btd	-0.0104281
604	254	16.56	Lateral	Btd	0.0343951
605	255	16.56	Lateral	Btd	0.0731359
606	256	16.56	Lateral	Btd	0.00681263
607	257	16.56	Lateral	Btd	0.0706444
608	258	16.56	Lateral	Btd	0.0502751
609	259	16.56	Lateral	Btd	0.0448609
610	260	16.56	Lateral	Btd	0.0365649
611	261	16.56	Lateral	Btd	0.179966
612	262	16.56	Lateral	Btd	0.203172
613	263	16.56	Lateral	Btd	0.0872816
614	264	16.56	Lateral	Btd	0.110717
615	265	16.56	Lateral	Btd	0.0230536
616	266	17.48	Lateral	Btd	0.00671749
617	267	17.48	Lateral	Btd	0.00917261
618	268	17.48	Lateral	Btd	0.0155575
619	269	17.48	Lateral	Btd	0.0286237
620	270	17.48	Lateral	Btd	-0.0050311
621	271	17.48	Lateral	Btd	0.0555019
622	272	17.48	Lateral	Btd	0.0342459
623	273	17.48	Lateral	Btd	0.0378897
624	274	17.48	Lateral	Btd	0.0812889
625	275	17.48	Lateral	Btd	0.0966999
626	276	17.48	Lateral	Btd	0.0985001
627	277	17.48	Lateral	Btd	0.0370818
628	278	17.48	Lateral	Btd	-0.0137028
629	279	17.48	Lateral	Btd	0.0176199
630	280	18.4	Lateral	Btd	0.0256946
631	281	18.4	Lateral	Btd	0.0457424
632	282	18.4	Lateral	Btd	0.033676
633	283	18.4	Lateral	Btd	0.0616585
634	284	18.4	Lateral	Btd	0.0349258
635	285	18.4	Lateral	Btd	0.0791259
636	286	18.4	Lateral	Btd	0.0445103
637	287	18.4	Lateral	Btd	0.166288
638	288	18.4	Lateral	Btd	0.204455
639	289	18.4	Lateral	Btd	0.0894011
640	290	18.4	Lateral	Btd	0.033653
641	291	18.4	Lateral	Btd	0.0517086
642	292	18.4	Lateral	Btd	0.0259855
643	293	18.4	Lateral	Btd	0.0392699
644	294	19.32	Lateral	Btd	0.0892999
645	295	19.32	Lateral	Btd	0.0996422
646	296	19.32	Lateral	Btd	0.0512161
647	297	19.32	Lateral	Btd	0.0334001
648	298	19.32	Lateral	Btd	0.0309367
649	299	19.32	Lateral	Btd	0.00797605
650	300	19.32	Lateral	Btd	0.0815859
651	301	19.32	Lateral	Btd	0.170515
652	302	19.32	Lateral	Btd	0.126574
653	303	19.32	Lateral	Btd	0.0680083
654	304	19.32	Lateral	Btd	0.0237596
655	305	19.32	Lateral	Btd	0.0131754
656	306	19.32	Lateral	Btd	0.0795757
657	307	19.32	Lateral	Btd	0.0109123
658	308	20.24	Lateral	Btd	0.117412
659	309	20.24	Lateral	Btd	0.170264
660	310	20.24	Lateral	Btd	0.171122
661	311	20.24	Lateral	Btd	0.149665
662	312	20.24	Lateral	Btd	0.0938233
663	313	20.24	Lateral	Btd	0.0665206
664	314	20.24	Lateral	Btd	0.0638998
665	315	20.24	Lateral	Btd	0.128122
666	316	20.24	Lateral	Btd	0.0728708
667	317	20.24	Lateral	Btd	0.114265
668	318	20.24	Lateral	Btd	0.0966605
669	319	20.24	Lateral	Btd	0.0433924
670	320	20.24	Lateral	Btd	0.0626937
671	321	20.24	Lateral	Btd	0.0206853
672	322	21.16	Lateral	Btd	0.115776
673	323	21.16	Lateral	Btd	0.0671624
674	324	21.16	Lateral	Btd	0.0371761
675	325	21.16	Lateral	Btd	0.034487
676	326	21.16	Lateral	Btd	0.0579902
677	327	21.16	Lateral	Btd	0.10157
678	328	21.16	Lateral	Btd	0.0643815
679	329	21.16	Lateral	Btd	0.15856
680	330	21.16	Lateral	Btd	0.143477
681	331	21.16	Lateral	Btd	0.0174667
682	332	21.16	Lateral	Btd	0.0335115
683	333	21.16	Lateral	Btd	0.0297633
684	334	21.16	Lateral	Btd	0.0256773
685	335	21.16	Lateral	Btd	0.0198813
686	336	22.08	Lateral	Btd	0.0305744
687	337	22.08	Lateral	Btd	0.0215088
688	338	22.08	Lateral	Btd	0.00189027
689	339	22.08	Lateral	Btd	0.0280098
690	340	22.08	Lateral	Btd	0.0396982
691	341	22.08	Lateral	Btd	0.0409499
692	342	22.08	Lateral	Btd	0.0397871
693	343	22.08	Lateral	Btd	0.0850982
694	344	22.08	Lateral	Btd	0.0311339
695	345	22.08	Lateral	Btd	0.012265
696	346	22.08	Lateral	Btd	0.00830566
697	347	22.08	Lateral	Btd	0.0401503
698	348	22.08	Lateral	Btd	0.0245352
699	349	22.08	Lateral	Btd	0.0164548
700	0	0	H-T	Btd	0.00554516
701	1	0	H-T	Btd	0.00436536
702	2	0	H-T	Btd	0.00140702
703	3	0	H-T	Btd	0.00198952
704	4	0	H-T	Btd	0.00594397
705	5	0	H-T	Btd	0.00546015
706	6	0	H-T	Btd	0.0129152
707	7	0	H-T	Btd	0.0108219
708	8	0	H-T	Btd	0.0100662
709	9	0	H-T	Btd	0.00355984
710	10	0	H-T	Btd	0.00505825
711	11	0	H-T	Btd	0.00404547
712	12	0	H-T	Btd	0.00409088
713	13	0	H-T	Btd	0.00442056
714	14	0.92	H-T	Btd	0.00712087
715	15	0.92	H-T	Btd	0.00387457
716	16	0.92	H-T	Btd	0.0034938
717	17	0.92	H-T	Btd	0.000710674
718	18	0.92	H-T	Btd	0.000926331
719	19	0.92	H-T	Btd	0.00359404
720	20	0.92	H-T	Btd	0.00372911
721	21	0.92	H-T	Btd	0.00508649
722	22	0.92	H-T	Btd	0.00189193
723	23	0.92	H-T	Btd	0.0046259
724	24	0.92	H-T	Btd	0.00303923
725	25	0.92	H-T	Btd	0.001503
726	26	0.92	H-T	Btd	0.00682205
727	27	0.92	H-T	Btd	0.00584414
728	28	1.84	H-T	Btd	0.00461985
729	29	1.84	H-T	Btd	0.0053434
730	30	1.84	H-T	Btd	0.00147525
731	31	1.84	H-T	Btd	0.00747218
732	32	1.84	H-T	Btd	0.00608608
733	33	1.84	H-T	Btd	0.013223
734	34	1.84	H-T	Btd	0.0080892
735	35	1.84	H-T	Btd	0.00896204
736	36	1.84	H-T	Btd	0.00439374
737	37	1.84	H-T	Btd	0.00261763
738	38	1.84	H-T	Btd	0.00198226
739	39	1.84	H-T	Btd	0.00425401
740	40	1.84	H-T	Btd	0.0122218
741	41	1.84	H-T	Btd	0.0155486
742	42	2.76	H-T	Btd	0.0069557
743	43	2.76	H-T	Btd	0.00734878
744	44	2.76	H-T	Btd	0.00765472
745	45	2.76	H-T	Btd	0.00684335
746	46	2.76	H-T	Btd	0.00870533
747	47	2.76	H-T	Btd	0.00827075
748	48	2.76	H-T	Btd	0.00602289
749	49	2.76	H-T	Btd	0.005683
750	50	2.76	H-T	Btd	0.00179838
751	51	2.76	H-T	Btd	0.00143605
752	52	2.76	H-T	Btd	0.00183284
753	53	2.76	H-T	Btd	0.00244705
754	54	2.76	H-T	Btd	0.0123149
755	55	2.76	H-T	Btd	0.0107363
756	56	3.68	H-T	Btd	0.0125653
757	57	3.68	H-T	Btd	0.0135119
758	58	3.68	H-T	Btd	0.00985302
759	59	3.68	H-T	Btd	0.0129097
760	60	3.68	H-T	Btd	0.0124082
761	61	3.68	H-T	Btd	0.00972654
762	62	3.68	H-T	Btd	0.00820197
763	63	3.68	H-T	Btd	0.00464589
764	64	3.68	H-T	Btd	0.00426639
765	65	3.68	H-T	Btd	0.00359118
766	66	3.68	H-T	Btd	0.00401359
767	67	3.68	H-T	Btd	0.0035672
768	68	3.68	H-T	Btd	0.00270782
769	69	3.68	H-T	Btd	0.00227985
770	70	4.6	H-T	Btd	0.00485065
771	71	4.6	H-T	Btd	0.00486429
772	72	4.6	H-T	Btd	0.00337377
773	73	4.6	H-T	Btd	0.0056174
774	74	4.6	H-T	Btd	0.00564865
775	75	4.6	H-T	Btd	0.00327902
776	76	4.6	H-T	Btd	0.0061425
777	77	4.6	H-T	Btd	0.00488391
778	78	4.6	H-T	Btd	0.00464721
779	79	4.6	H-T	Btd	0.00221675
780	80	4.6	H-T	Btd	0.00151458
781	81	4.6	H-T	Btd	0.00128539
782	82	4.6	H-T	Btd	0.00400458
783	83	4.6	H-T	Btd	0.0020316
784	84	5.52	H-T	Btd	0.0117426
785	85	5.52	H-T	Btd	0.00699802
786	86	5.52	H-T	Btd	0.00581673
787	87	5.52	H-T	Btd	0.00126685
788	88	5.52	H-T	Btd	0.00211669
789	89	5.52	H-T	Btd	0.00927565
790	90	5.52	H-T	Btd	0.00700047
791	91	5.52	H-T	Btd	0.00736242
792	92	5.52	H-T	Btd	0.0139045
793	93	5.52	H-T	Btd	0.0126322
794	94	5.52	H-T	Btd	0.0141044
795	95	5.52	H-T	Btd	0.0158214
796	96	5.52	H-T	Btd	0.00735818
797	97	5.52	H-T	Btd	0.0107973
798	98	6.44	H-T	Btd	0.00573396
799	99	6.44	H-T	Btd	0.008899
800	100	6.44	H-T	Btd	0.0118459
801	101	6.44	H-T	Btd	0.0161754
802	102	6.44	H-T	Btd	0.0181355
803	103	6.44	H-T	Btd	0.0288647
804	104	6.44	H-T	Btd	0.0229299
805	105	6.44	H-T	Btd	0.0243316
806	106	6.44	H-T	Btd	0.0181967
807	107	6.44	H-T	Btd	0.0158649
808	108	6.44	H-T	Btd	0.0167833
809	109	6.44	H-T	Btd	0.0158676
810	110	6.44	H-T	Btd	0.0246696
811	111	6.44	H-T	Btd	0.0195065
812	112	7.36	H-T	Btd	0.0147604
813	113	7.36	H-T	Btd	0.022635
814	114	7.36	H-T	Btd	0.0129591
815	115	7.36	H-T	Btd	0.0342736
816	116	7.36	H-T	Btd	0.0205557
817	117	7.36	H-T	Btd	0.0474518
818	118	7.36	H-T	Btd	0.029246
819	119	7.36	H-T	Btd	0.0458713
820	120	7.36	H-T	Btd	0.0381767
821	121	7.36	H-T	Btd	0.0467052
822	122	7.36	H-T	Btd	0.0452826
823	123	7.36	H-T	Btd	0.0487521
824	124	7.36	H-T	Btd	0.0527002
825	125	7.36	H-T	Btd	0.0496251
826	126	8.28	H-T	Btd	0.0300326
827	127	8.28	H-T	Btd	0.0344992
828	128	8.28	H-T	Btd	0.0401987
829	129	8.28	H-T	Btd	0.0406664
830	130	8.28	H-T	Btd	0.0458299
831	131	8.28	H-T	Btd	0.0503165
832	132	8.28	H-T	Btd	0.0536133
833	133	8.28	H-T	Btd	0.0513817
834	134	8.28	H-T	Btd	0.0643157
835	135	8.28	H-T	Btd	0.0558354
836	136	8.28	H-T	Btd	0.0748293
837	137	8.28	H-T	Btd	0.0688302
838	138	8.28	H-T	Btd	0.0758342
839	139	8.28	H-T	Btd	0.0673011
840	140	9.2	H-T	Btd	0.0252315
841	141	9.2	H-T	Btd	0.0284928
842	142	9.2	H-T	Btd	0.02286
843	143	9.2	H-T	Btd	0.0391276
844	144	9.2	H-T	Btd	0.0318037
845	145	9.2	H-T	Btd	0.0636551
846	146	9.2	H-T	Btd	0.0485927
847	147	9.2	H-T	Btd	0.0775266
848	148	9.2	H-T	Btd	0.0628291
849	149	9.2	H-T	Btd	0.0761996
850	150	9.2	H-T	Btd	0.0624804
851	151	9.2	H-T	Btd	0.0715983
852	152	9.2	H-T	Btd	0.0592929
853	153	9.2	H-T	Btd	0.0699
854	154	10.12	H-T	Btd	0.021415
855	155	10.12	H-T	Btd	0.031119
856	156	10.12	H-T	Btd	0.0261385
857	157	10.12	H-T	Btd	0.0509723
858	158	10.12	H-T	Btd	0.0420803
859	159	10.12	H-T	Btd	0.0764889
860	160	10.12	H-T	Btd	0.0543072
861	161	10.12	H-T	Btd	0.0803539
862	162	10.12	H-T	Btd	0.047975
863	163	10.12	H-T	Btd	0.0630903
864	164	10.12	H-T	Btd	0.0420737
865	165	10.12	H-T	Btd	0.0533502
866	166	10.12	H-T	Btd	0.0715595
867	167	10.12	H-T	Btd	0.0707233
868	168	11.04	H-T	Btd	0.05439
869	169	11.04	H-T	Btd	0.0515398
870	170	11.04	H-T	Btd	0.0538288
871	171	11.04	H-T	Btd	0.0505714
872	172	11.04	H-T	Btd	0.0504253
873	173	11.04	H-T	Btd	0.0588236
874	174	11.04	H-T	Btd	0.0521668
875	175	11.04	H-T	Btd	0.0577839
876	176	11.04	H-T	Btd	0.058763
877	177	11.04	H-T	Btd	0.0561417
878	178	11.04	H-T	Btd	0.0648829
879	179	11.04	H-T	Btd	0.0572927
880	180	11.04	H-T	Btd	0.0605381
881	181	11.04	H-T	Btd	0.0510824
882	182	11.96	H-T	Btd	0.104119
883	183	11.96	H-T	Btd	0.116406
884	184	11.96	H-T	Btd	0.0938494
885	185	11.96	H-T	Btd	0.128271
886	186	11.96	H-T	Btd	0.0902532
887	187	11.96	H-T	Btd	0.118269
888	188	11.96	H-T	Btd	0.0599234
889	189	11.96	H-T	Btd	0.0703351
890	190	11.96	H-T	Btd	0.0421019
891	191	11.96	H-T	Btd	0.0350664
892	192	11.96	H-T	Btd	0.0388132
893	193	11.96	H-T	Btd	0.0269594
894	194	11.96	H-T	Btd	0.0396271
895	195	11.96	H-T	Btd	0.0229278
896	196	12.88	H-T	Btd	0.138753
897	197	12.88	H-T	Btd	0.144686
898	198	12.88	H-T	Btd	0.190874
899	199	12.88	H-T	Btd	0.14608
900	200	12.88	H-T	Btd	0.177486
901	201	12.88	H-T	Btd	0.154335
902	202	12.88	H-T	Btd	0.15679
903	203	12.88	H-T	Btd	0.122575
904	204	12.88	H-T	Btd	0.0831908
905	205	12.88	H-T	Btd	0.0797378
906	206	12.88	H-T	Btd	0.0512871
907	207	12.88	H-T	Btd	0.0308999
908	208	12.88	H-T	Btd	0.0290607
909	209	12.88	H-T	Btd	0.0266244
910	210	13.8	H-T	Btd	0.0938539
911	211	13.8	H-T	Btd	0.102318
912	212	13.8	H-T	Btd	0.132879
913	213	13.8	H-T	Btd	0.109086
914	214	13.8	H-T	Btd	0.131423
915	215	13.8	H-T	Btd	0.102227
916	216	13.8	H-T	Btd	0.115216
917	217	13.8	H-T	Btd	0.0719157
918	218	13.8	H-T	Btd	0.0819705
919	219	13.8	H-T	Btd	0.0560149
920	220	13.8	H-T	Btd	0.0575585
921	221	13.8	H-T	Btd	0.0137751
922	222	13.8	H-T	Btd	0.0123751
923	223	13.8	H-T	Btd	-0.00691653
924	224	14.72	H-T	Btd	0.0728181
925	225	14.72	H-T	Btd	0.0667186
926	226	14.72	H-T	Btd	0.0913351
927	227	14.72	H-T	Btd	0.0605669
928	228	14.72	H-T	Btd	0.0816423
929	229	14.72	H-T	Btd	0.0697432
930	230	14.72	H-T	Btd	0.0881772
931	231	14.72	H-T	Btd	0.0736253
932	232	14.72	H-T	Btd	0.0943886
933	233	14.72	H-T	Btd	0.0690446
934	234	14.72	H-T	Btd	0.0626942
935	235	14.72	H-T	Btd	0.0280433
936	236	14.72	H-T	Btd	0.0212199
937	237	14.72	H-T	Btd	0.00836598
938	238	15.64	H-T	Btd	0.0766276
939	239	15.64	H-T	Btd	0.0677286
940	240	15.64	H-T	Btd	0.0908514
941	241	15.64	H-T	Btd	0.0559905
942	242	15.64	H-T	Btd	0.0649007
943	243	15.64	H-T	Btd	0.0354517
944	244	15.64	H-T	Btd	0.0511102
945	245	15.64	H-T	Btd	0.0612637
946	246	15.64	H-T	Btd	0.10824
947	247	15.64	H-T	Btd	0.0717789
948	248	15.64	H-T	Btd	0.0446563
949	249	15.64	H-T	Btd	0.0222532
950	250	15.64	H-T	Btd	0.0135864
951	251	15.64	H-T	Btd	0.0164862
952	252	16.56	H-T	Btd	0.154904
953	253	16.56	H-T	Btd	0.104748
954	254	16.56	H-T	Btd	0.0825601
955	255	16.56	H-T	Btd	0.0626633
956	256	16.56	H-T	Btd	0.17047
957	257	16.56	H-T	Btd	0.202188
958	258	16.56	H-T	Btd	0.260695
959	259	16.56	H-T	Btd	0.288802
960	260	16.56	H-T	Btd	0.365781
961	261	16.56	H-T	Btd	0.353749
962	262	16.56	H-T	Btd	0.186629
963	263	16.56	H-T	Btd	0.0953316
964	264	16.56	H-T	Btd	0.024685
965	265	16.56	H-T	Btd	0.0471053
966	266	17.48	H-T	Btd	0.207699
967	267	17.48	H-T	Btd	0.283265
968	268	17.48	H-T	Btd	0.251363
969	269	17.48	H-T	Btd	0.384281
970	270	17.48	H-T	Btd	0.447619
971	271	17.48	H-T	Btd	0.474037
972	272	17.48	H-T	Btd	0.331127
973	273	17.48	H-T	Btd	0.206667
974	274	17.48	H-T	Btd	0.251924
975	275	17.48	H-T	Btd	0.141645
976	276	17.48	H-T	Btd	0.271447
977	277	17.48	H-T	Btd	0.199705
978	278	17.48	H-T	Btd	0.182039
979	279	17.48	H-T	Btd	0.178472
980	280	18.4	H-T	Btd	0.208347
981	281	18.4	H-T	Btd	0.285353
982	282	18.4	H-T	Btd	0.149096
983	283	18.4	H-T	Btd	0.352048
984	284	18.4	H-T	Btd	0.188592
985	285	18.4	H-T	Btd	0.293921
986	286	18.4	H-T	Btd	0.234869
987	287	18.4	H-T	Btd	0.266721
988	288	18.4	H-T	Btd	0.199744
989	289	18.4	H-T	Btd	0.138303
990	290	18.4	H-T	Btd	0.160154
991	291	18.4	H-T	Btd	0.140911
992	292	18.4	H-T	Btd	0.156617
993	293	18.4	H-T	Btd	0.14715
994	294	19.32	H-T	Btd	0.291893
995	295	19.32	H-T	Btd	0.322
996	296	19.32	H-T	Btd	0.233923
997	297	19.32	H-T	Btd	0.322537
998	298	19.32	H-T	Btd	0.401405
999	299	19.32	H-T	Btd	0.232561
1000	300	19.32	H-T	Btd	0.377399
1001	301	19.32	H-T	Btd	0.250588
1002	302	19.32	H-T	Btd	0.334545
1003	303	19.32	H-T	Btd	0.201701
1004	304	19.32	H-T	Btd	0.304341
1005	305	19.32	H-T	Btd	0.294547
1006	306	19.32	H-T	Btd	0.153143
1007	307	19.32	H-T	Btd	0.200537
1008	308	20.24	H-T	Btd	0.24336
1009	309	20.24	H-T	Btd	0.243829
1010	310	20.24	H-T	Btd	0.180805
1011	311	20.24	H-T	Btd	0.184376
1012	312	20.24	H-T	Btd	0.20712
1013	313	20.24	H-T	Btd	0.073115
1014	314	20.24	H-T	Btd	0.136569
1015	315	20.24	H-T	Btd	0.0349212
1016	316	20.24	H-T	Btd	0.114411
1017	317	20.24	H-T	Btd	0.0518723
1018	318	20.24	H-T	Btd	0.119953
1019	319	20.24	H-T	Btd	0.101336
1020	320	20.24	H-T	Btd	0.0477733
1021	321	20.24	H-T	Btd	0.0391678
1022	322	21.16	H-T	Btd	0.271709
1023	323	21.16	H-T	Btd	0.266097
1024	324	21.16	H-T	Btd	0.112707
1025	325	21.16	H-T	Btd	0.239319
1026	326	21.16	H-T	Btd	0.163194
1027	327	21.16	H-T	Btd	0.118708
1028	328	21.16	H-T	Btd	0.0621887
1029	329	21.16	H-T	Btd	0.0215684
1030	330	21.16	H-T	Btd	0.0537809
1031	331	21.16	H-T	Btd	0.0743743
1032	332	21.16	H-T	Btd	0.0726884
1033	333	21.16	H-T	Btd	0.104543
1034	334	21.16	H-T	Btd	-0.00919794
1035	335	21.16	H-T	Btd	0.0173116
1036	336	22.08	H-T	Btd	0.240981
1037	337	22.08	H-T	Btd	0.228552
1038	338	22.08	H-T	Btd	0.136332
1039	339	22.08	H-T	Btd	0.192858
1040	340	22.08	H-T	Btd	0.167116
1041	341	22.08	H-T	Btd	0.0977651
1042	342	22.08	H-T	Btd	0.118522
1043	343	22.08	H-T	Btd	0.0542674
1044	344	22.08	H-T	Btd	0.0650324
1045	345	22.08	H-T	Btd	0.0350093
1046	346	22.08	H-T	Btd	0.0402348
1047	347	22.08	H-T	Btd	0.0276536
1048	348	22.08	H-T	Btd	0.0203588
1049	349	22.08	H-T	Btd	0.0204326
1050	0	0	Lateral	Btd	0.00622546
1051	1	0	Lateral	Btd	0.00432902
1052	2	0	Lateral	Btd	0.00619184
1053	3	0	Lateral	Btd	0.000335641
1054	4	0	Lateral	Btd	0.0102583
1055	5	0	Lateral	Btd	0.0105269
1056	6	0	Lateral	Btd	0.0085568
1057	7	0	Lateral	Btd	-0.000770848
1058	8	0	Lateral	Btd	0.0147283
1059	9	0	Lateral	Btd	0.00768194
1060	10	0	Lateral	Btd	0.00936209
1061	11	0	Lateral	Btd	0.000429305
1062	12	0	Lateral	Btd	0.00893097
1063	13	0	Lateral	Btd	0.00244947
1064	14	0.92	Lateral	Btd	0.00552498
1065	15	0.92	Lateral	Btd	0.0126879
1066	16	0.92	Lateral	Btd	0.0206764
1067	17	0.92	Lateral	Btd	0.0201914
1068	18	0.92	Lateral	Btd	0.0133781
1069	19	0.92	Lateral	Btd	0.00739779
1070	20	0.92	Lateral	Btd	0.00742041
1071	21	0.92	Lateral	Btd	0.003212
1072	22	0.92	Lateral	Btd	0.00603384
1073	23	0.92	Lateral	Btd	0.000240273
1074	24	0.92	Lateral	Btd	0.00738144
1075	25	0.92	Lateral	Btd	0.00190666
1076	26	0.92	Lateral	Btd	-6.24625e-05
1077	27	0.92	Lateral	Btd	0.00118082
1078	28	1.84	Lateral	Btd	0.00472101
1079	29	1.84	Lateral	Btd	0.000589545
1080	30	1.84	Lateral	Btd	0.00402479
1081	31	1.84	Lateral	Btd	0.0052715
1082	32	1.84	Lateral	Btd	0.00863908
1083	33	1.84	Lateral	Btd	0.00218824
1084	34	1.84	Lateral	Btd	0.00476248
1085	35	1.84	Lateral	Btd	0.00960104
1086	36	1.84	Lateral	Btd	0.00548025
1087	37	1.84	Lateral	Btd	0.00783651
1088	38	1.84	Lateral	Btd	0.00757161
1089	39	1.84	Lateral	Btd	0.000978695
1090	40	1.84	Lateral	Btd	4.3198e-05
1091	41	1.84	Lateral	Btd	-7.41133e-05
1092	42	2.76	Lateral	Btd	0.0153911
1093	43	2.76	Lateral	Btd	0.00752822
1094	44	2.76	Lateral	Btd	0.00191856
1095	45	2.76	Lateral	Btd	0.00176246
1096	46	2.76	Lateral	Btd	0.00411597
1097	47	2.76	Lateral	Btd	0.00758697
1098	48	2.76	Lateral	Btd	0.00141091
1099	49	2.76	Lateral	Btd	0.00514924
1100	50	2.76	Lateral	Btd	0.0147075
1101	51	2.76	Lateral	Btd	0.00483651
1102	52	2.76	Lateral	Btd	0.00358928
1103	53	2.76	Lateral	Btd	0.00361283
1104	54	2.76	Lateral	Btd	0.00417324
1105	55	2.76	Lateral	Btd	0.000393229
1106	56	3.68	Lateral	Btd	0.00629268
1107	57	3.68	Lateral	Btd	0.00185515
1108	58	3.68	Lateral	Btd	0.00659781
1109	59	3.68	Lateral	Btd	0.00495823
1110	60	3.68	Lateral	Btd	0.0034379
1111	61	3.68	Lateral	Btd	0.00229242
1112	62	3.68	Lateral	Btd	0.00641405
1113	63	3.68	Lateral	Btd	0.00386942
1114	64	3.68	Lateral	Btd	0.00142019
1115	65	3.68	Lateral	Btd	0.00221073
1116	66	3.68	Lateral	Btd	0.012137
1117	67	3.68	Lateral	Btd	0.0157246
1118	68	3.68	Lateral	Btd	0.00378396
1119	69	3.68	Lateral	Btd	0.00217177
1120	70	4.6	Lateral	Btd	0.00156194
1121	71	4.6	Lateral	Btd	0.00124888
1122	72	4.6	Lateral	Btd	0.00634065
1123	73	4.6	Lateral	Btd	0.00766415
1124	74	4.6	Lateral	Btd	0.0164769
1125	75	4.6	Lateral	Btd	0.00812461
1126	76	4.6	Lateral	Btd	0.00326359
1127	77	4.6	Lateral	Btd	0.00796253
1128	78	4.6	Lateral	Btd	0.00285515
1129	79	4.6	Lateral	Btd	0.00846301
1130	80	4.6	Lateral	Btd	0.00903331
1131	81	4.6	Lateral	Btd	0.0112027
1132	82	4.6	Lateral	Btd	0.00427433
1133	83	4.6	Lateral	Btd	0.000134627
1134	84	5.52	Lateral	Btd	0.0100033
1135	85	5.52	Lateral	Btd	0.0121103
1136	86	5.52	Lateral	Btd	0.00650227
1137	87	5.52	Lateral	Btd	0.0066713
1138	88	5.52	Lateral	Btd	0.000629127
1139	89	5.52	Lateral	Btd	0.00814543
1140	90	5.52	Lateral	Btd	0.00163339
1141	91	5.52	Lateral	Btd	0.0100888
1142	92	5.52	Lateral	Btd	0.0162433
1143	93	5.52	Lateral	Btd	0.0156038
1144	94	5.52	Lateral	Btd	0.0252694
1145	95	5.52	Lateral	Btd	0.00768808
1146	96	5.52	Lateral	Btd	0.014701
1147	97	5.52	Lateral	Btd	0.000724045
1148	98	6.44	Lateral	Btd	0.00605216
1149	99	6.44	Lateral	Btd	0.00404828
1150	100	6.44	Lateral	Btd	0.0119565
1151	101	6.44	Lateral	Btd	0.00703992
1152	102	6.44	Lateral	Btd	0.018018
1153	103	6.44	Lateral	Btd	0.0145296
1154	104	6.44	Lateral	Btd	0.0132433
1155	105	6.44	Lateral	Btd	0.022233
1156	106	6.44	Lateral	Btd	0.0210704
1157	107	6.44	Lateral	Btd	0.0237713
1158	108	6.44	Lateral	Btd	0.031547
1159	109	6.44	Lateral	Btd	0.0217128
1160	110	6.44	Lateral	Btd	0.0134457
1161	111	6.44	Lateral	Btd	0.00130948
1162	112	7.36	Lateral	Btd	0.0225914
1163	113	7.36	Lateral	Btd	0.0115965
1164	114	7.36	Lateral	Btd	0.0272984
1165	115	7.36	Lateral	Btd	0.0322407
1166	116	7.36	Lateral	Btd	0.0277138
1167	117	7.36	Lateral	Btd	0.0506904
1168	118	7.36	Lateral	Btd	0.0143143
1169	119	7.36	Lateral	Btd	0.0271568
1170	120	7.36	Lateral	Btd	0.0541197
1171	121	7.36	Lateral	Btd	0.0464718
1172	122	7.36	Lateral	Btd	0.0831221
1173	123	7.36	Lateral	Btd	0.0414527
1174	124	7.36	Lateral	Btd	0.00590791
1175	125	7.36	Lateral	Btd	0.00158974
1176	126	8.28	Lateral	Btd	0.00284155
1177	127	8.28	Lateral	Btd	0.00874084
1178	128	8.28	Lateral	Btd	0.00549498
1179	129	8.28	Lateral	Btd	0.0193433
1180	130	8.28	Lateral	Btd	0.0304427
1181	131	8.28	Lateral	Btd	0.0338159
1182	132	8.28	Lateral	Btd	0.0320458
1183	133	8.28	Lateral	Btd	0.0622551
1184	134	8.28	Lateral	Btd	0.0517405
1185	135	8.28	Lateral	Btd	0.0651966
1186	136	8.28	Lateral	Btd	0.0844708
1187	137	8.28	Lateral	Btd	0.0658155
1188	138	8.28	Lateral	Btd	0.036267
1189	139	8.28	Lateral	Btd	0.00210337
1190	140	9.2	Lateral	Btd	0.0163719
1191	141	9.2	Lateral	Btd	0.0169461
1192	142	9.2	Lateral	Btd	0.0310994
1193	143	9.2	Lateral	Btd	0.0296771
1194	144	9.2	Lateral	Btd	0.0537425
1195	145	9.2	Lateral	Btd	0.041075
1196	146	9.2	Lateral	Btd	0.0579672
1197	147	9.2	Lateral	Btd	0.0556579
1198	148	9.2	Lateral	Btd	0.0464955
1199	149	9.2	Lateral	Btd	0.0586526
1200	150	9.2	Lateral	Btd	0.0731608
1201	151	9.2	Lateral	Btd	0.0684477
1202	152	9.2	Lateral	Btd	0.0484333
1203	153	9.2	Lateral	Btd	0.0110537
1204	154	10.12	Lateral	Btd	0.0210781
1205	155	10.12	Lateral	Btd	0.00983457
1206	156	10.12	Lateral	Btd	0.0365494
1207	157	10.12	Lateral	Btd	0.0237142
1208	158	10.12	Lateral	Btd	0.0525106
1209	159	10.12	Lateral	Btd	0.0345521
1210	160	10.12	Lateral	Btd	0.0615414
1211	161	10.12	Lateral	Btd	0.0403947
1212	162	10.12	Lateral	Btd	0.0421674
1213	163	10.12	Lateral	Btd	0.0523721
1214	164	10.12	Lateral	Btd	0.0530385
1215	165	10.12	Lateral	Btd	0.034463
1216	166	10.12	Lateral	Btd	0.0368866
1217	167	10.12	Lateral	Btd	0.0126721
1218	168	11.04	Lateral	Btd	0.0433374
1219	169	11.04	Lateral	Btd	0.0454344
1220	170	11.04	Lateral	Btd	0.0445224
1221	171	11.04	Lateral	Btd	0.0362465
1222	172	11.04	Lateral	Btd	0.0474848
1223	173	11.04	Lateral	Btd	0.024306
1224	174	11.04	Lateral	Btd	0.0448256
1225	175	11.04	Lateral	Btd	0.018126
1226	176	11.04	Lateral	Btd	0.0290014
1227	177	11.04	Lateral	Btd	0.0343118
1228	178	11.04	Lateral	Btd	0.0326858
1229	179	11.04	Lateral	Btd	0.0188795
1230	180	11.04	Lateral	Btd	0.0331051
1231	181	11.04	Lateral	Btd	0.00942496
1232	182	11.96	Lateral	Btd	0.0536686
1233	183	11.96	Lateral	Btd	0.0618045
1234	184	11.96	Lateral	Btd	0.0133548
1235	185	11.96	Lateral	Btd	0.0558219
1236	186	11.96	Lateral	Btd	0.00909908
1237	187	11.96	Lateral	Btd	0.0379701
1238	188	11.96	Lateral	Btd	0.010286
1239	189	11.96	Lateral	Btd	0.0169987
1240	190	11.96	Lateral	Btd	0.0624633
1241	191	11.96	Lateral	Btd	0.061477
1242	192	11.96	Lateral	Btd	0.0519147
1243	193	11.96	Lateral	Btd	0.0161098
1244	194	11.96	Lateral	Btd	0.0255977
1245	195	11.96	Lateral	Btd	0.000352685
1246	196	12.88	Lateral	Btd	0.0708882
1247	197	12.88	Lateral	Btd	0.0597266
1248	198	12.88	Lateral	Btd	0.058285
1249	199	12.88	Lateral	Btd	0.0867412
1250	200	12.88	Lateral	Btd	0.0188945
1251	201	12.88	Lateral	Btd	0.0793353
1252	202	12.88	Lateral	Btd	0.000581685
1253	203	12.88	Lateral	Btd	0.0206442
1254	204	12.88	Lateral	Btd	0.0927633
1255	205	12.88	Lateral	Btd	0.0817147
1256	206	12.88	Lateral	Btd	0.089258
1257	207	12.88	Lateral	Btd	0.00118899
1258	208	12.88	Lateral	Btd	0.00476853
1259	209	12.88	Lateral	Btd	0.000242014
1260	210	13.8	Lateral	Btd	0.129262
1261	211	13.8	Lateral	Btd	0.126257
1262	212	13.8	Lateral	Btd	0.0833064
1263	213	13.8	Lateral	Btd	0.130323
1264	214	13.8	Lateral	Btd	0.0227014
1265	215	13.8	Lateral	Btd	0.132257
1266	216	13.8	Lateral	Btd	0.00271723
1267	217	13.8	Lateral	Btd	0.0258098
1268	218	13.8	Lateral	Btd	0.129453
1269	219	13.8	Lateral	Btd	0.070733
1270	220	13.8	Lateral	Btd	0.0408873
1271	221	13.8	Lateral	Btd	0.0221805
1272	222	13.8	Lateral	Btd	0.0105808
1273	223	13.8	Lateral	Btd	0.00117942
1274	224	14.72	Lateral	Btd	0.103634
1275	225	14.72	Lateral	Btd	0.154729
1276	226	14.72	Lateral	Btd	0.0787468
1277	227	14.72	Lateral	Btd	0.138704
1278	228	14.72	Lateral	Btd	0.0266097
1279	229	14.72	Lateral	Btd	0.123858
1280	230	14.72	Lateral	Btd	0.0237966
1281	231	14.72	Lateral	Btd	0.0422169
1282	232	14.72	Lateral	Btd	0.1185
1283	233	14.72	Lateral	Btd	0.0800062
1284	234	14.72	Lateral	Btd	0.093539
1285	235	14.72	Lateral	Btd	0.0164048
1286	236	14.72	Lateral	Btd	0.0200297
1287	237	14.72	Lateral	Btd	0.00613599
1288	238	15.64	Lateral	Btd	0.0798953
1289	239	15.64	Lateral	Btd	0.0587155
1290	240	15.64	Lateral	Btd	0.0938997
1291	241	15.64	Lateral	Btd	0.115103
1292	242	15.64	Lateral	Btd	0.0501659
1293	243	15.64	Lateral	Btd	0.137154
1294	244	15.64	Lateral	Btd	0.0311587
1295	245	15.64	Lateral	Btd	0.0323802
1296	246	15.64	Lateral	Btd	0.153256
1297	247	15.64	Lateral	Btd	0.0860307
1298	248	15.64	Lateral	Btd	0.0947356
1299	249	15.64	Lateral	Btd	0.0408551
1300	250	15.64	Lateral	Btd	0.00171472
1301	251	15.64	Lateral	Btd	0.00644952
1302	252	16.56	Lateral	Btd	0.0569191
1303	253	16.56	Lateral	Btd	0.070343
1304	254	16.56	Lateral	Btd	0.073636
1305	255	16.56	Lateral	Btd	0.0873947
1306	256	16.56	Lateral	Btd	0.212063
1307	257	16.56	Lateral	Btd	0.0796635
1308	258	16.56	Lateral	Btd	0.122363
1309	259	16.56	Lateral	Btd	0.135002
1310	260	16.56	Lateral	Btd	0.129005
1311	261	16.56	Lateral	Btd	0.109105
1312	262	16.56	Lateral	Btd	0.128566
1313	263	16.56	Lateral	Btd	0.0228411
1314	264	16.56	Lateral	Btd	0.0446239
1315	265	16.56	Lateral	Btd	0.0130869
1316	266	17.48	Lateral	Btd	0.0434626
1317	267	17.48	Lateral	Btd	0.0153557
1318	268	17.48	Lateral	Btd	0.148486
1319	269	17.48	Lateral	Btd	0.128971
1320	270	17.48	Lateral	Btd	0.140416
1321	271	17.48	Lateral	Btd	0.16153
1322	272	17.48	Lateral	Btd	0.120195
1323	273	17.48	Lateral	Btd	0.170355
1324	274	17.48	Lateral	Btd	0.116192
1325	275	17.48	Lateral	Btd	0.133003
1326	276	17.48	Lateral	Btd	0.117723
1327	277	17.48	Lateral	Btd	0.0318312
1328	278	17.48	Lateral	Btd	0.103553
1329	279	17.48	Lateral	Btd	0.0191551
1330	280	18.4	Lateral	Btd	0.123788
1331	281	18.4	Lateral	Btd	0.0866429
1332	282	18.4	Lateral	Btd	0.151713
1333	283	18.4	Lateral	Btd	0.0928856
1334	284	18.4	Lateral	Btd	0.136693
1335	285	18.4	Lateral	Btd	0.13881
1336	286	18.4	Lateral	Btd	0.0917096
1337	287	18.4	Lateral	Btd	0.108069
1338	288	18.4	Lateral	Btd	0.141829
1339	289	18.4	Lateral	Btd	0.112376
1340	290	18.4	Lateral	Btd	0.126816
1341	291	18.4	Lateral	Btd	0.0709497
1342	292	18.4	Lateral	Btd	0.148254
1343	293	18.4	Lateral	Btd	0.0206803
1344	294	19.32	Lateral	Btd	0.161009
1345	295	19.32	Lateral	Btd	0.101801
1346	296	19.32	Lateral	Btd	0.220017
1347	297	19.32	Lateral	Btd	0.0997872
1348	298	19.32	Lateral	Btd	0.150023
1349	299	19.32	Lateral	Btd	0.160212
1350	300	19.32	Lateral	Btd	0.116969
1351	301	19.32	Lateral	Btd	0.160832
1352	302	19.32	Lateral	Btd	0.0832404
1353	303	19.32	Lateral	Btd	0.0953205
1354	304	19.32	Lateral	Btd	0.122257
1355	305	19.32	Lateral	Btd	0.0902013
1356	306	19.32	Lateral	Btd	0.123077
1357	307	19.32	Lateral	Btd	0.0242965
1358	308	20.24	Lateral	Btd	0.129271
1359	309	20.24	Lateral	Btd	0.108725
1360	310	20.24	Lateral	Btd	0.139473
1361	311	20.24	Lateral	Btd	0.02896
1362	312	20.24	Lateral	Btd	0.1122
1363	313	20.24	Lateral	Btd	0.0504139
1364	314	20.24	Lateral	Btd	0.150096
1365	315	20.24	Lateral	Btd	0.175146
1366	316	20.24	Lateral	Btd	0.00816434
1367	317	20.24	Lateral	Btd	0.039669
1368	318	20.24	Lateral	Btd	0.0652257
1369	319	20.24	Lateral	Btd	0.123309
1370	320	20.24	Lateral	Btd	0.16128
1371	321	20.24	Lateral	Btd	0.0331358
1372	322	21.16	Lateral	Btd	0.143614
1373	323	21.16	Lateral	Btd	0.0954138
1374	324	21.16	Lateral	Btd	0.0630578
1375	325	21.16	Lateral	Btd	0.0158993
1376	326	21.16	Lateral	Btd	-0.00393017
1377	327	21.16	Lateral	Btd	0.00763938
1378	328	21.16	Lateral	Btd	0.196101
1379	329	21.16	Lateral	Btd	0.0580575
1380	330	21.16	Lateral	Btd	-0.00167173
1381	331	21.16	Lateral	Btd	-0.00605371
1382	332	21.16	Lateral	Btd	0.0824969
1383	333	21.16	Lateral	Btd	0.108708
1384	334	21.16	Lateral	Btd	0.151579
1385	335	21.16	Lateral	Btd	0.0602411
1386	336	22.08	Lateral	Btd	0.072862
1387	337	22.08	Lateral	Btd	0.011923
1388	338	22.08	Lateral	Btd	0.0238949
1389	339	22.08	Lateral	Btd	0.0143656
1390	340	22.08	Lateral	Btd	0.0317752
1391	341	22.08	Lateral	Btd	0.0112555
1392	342	22.08	Lateral	Btd	0.17781
1393	343	22.08	Lateral	Btd	0.0697079
1394	344	22.08	Lateral	Btd	0.00524347
1395	345	22.08	Lateral	Btd	0.0356415
1396	346	22.08	Lateral	Btd	0.0665131
1397	347	22.08	Lateral	Btd	0.111858
1398	348	22.08	Lateral	Btd	0.0967475
1399	349	22.08	Lateral	Btd	0.0478371
1400	0	0	H-T	Btd	0.0245926
1401	1	0	H-T	Btd	0.0116432
1402	2	0	H-T	Btd	0.0206703
1403	3	0	H-T	Btd	0.0011966
1404	4	0	H-T	Btd	0.0121483
1405	5	0	H-T	Btd	0.00630804
1406	6	0	H-T	Btd	0.0280435
1407	7	0	H-T	Btd	0.0167677
1408	8	0	H-T	Btd	0.0326659
1409	9	0	H-T	Btd	0.0242024
1410	10	0.92	H-T	Btd	0.0143685
1411	11	0.92	H-T	Btd	0.00747088
1412	12	0.92	H-T	Btd	0.00763398
1413	13	0.92	H-T	Btd	0.00728957
1414	14	0.92	H-T	Btd	0.0108329
1415	15	0.92	H-T	Btd	0.0133277
1416	16	0.92	H-T	Btd	0.0096736
1417	17	0.92	H-T	Btd	0.0259241
1418	18	0.92	H-T	Btd	0.00465334
1419	19	0.92	H-T	Btd	0.0208649
1420	20	1.84	H-T	Btd	0.0243867
1421	21	1.84	H-T	Btd	0.0330334
1422	22	1.84	H-T	Btd	0.0273499
1423	23	1.84	H-T	Btd	0.0558049
1424	24	1.84	H-T	Btd	0.0399143
1425	25	1.84	H-T	Btd	0.0503306
1426	26	1.84	H-T	Btd	0.03956
1427	27	1.84	H-T	Btd	0.0365317
1428	28	1.84	H-T	Btd	0.0341127
1429	29	1.84	H-T	Btd	0.0205355
1430	30	2.76	H-T	Btd	0.0271499
1431	31	2.76	H-T	Btd	0.0257866
1432	32	2.76	H-T	Btd	0.0263123
1433	33	2.76	H-T	Btd	0.0210937
1434	34	2.76	H-T	Btd	0.0223506
1435	35	2.76	H-T	Btd	0.0194489
1436	36	2.76	H-T	Btd	0.031338
1437	37	2.76	H-T	Btd	0.020682
1438	38	2.76	H-T	Btd	0.0234166
1439	39	2.76	H-T	Btd	0.0098246
1440	40	3.68	H-T	Btd	0.0134161
1441	41	3.68	H-T	Btd	0.0204709
1442	42	3.68	H-T	Btd	0.0142576
1443	43	3.68	H-T	Btd	0.0186109
1444	44	3.68	H-T	Btd	0.0195824
1445	45	3.68	H-T	Btd	0.0103597
1446	46	3.68	H-T	Btd	0.0241784
1447	47	3.68	H-T	Btd	0.00957615
1448	48	3.68	H-T	Btd	0.0163691
1449	49	3.68	H-T	Btd	0.0140107
1450	50	4.6	H-T	Btd	0.0271082
1451	51	4.6	H-T	Btd	0.0231899
1452	52	4.6	H-T	Btd	0.0288868
1453	53	4.6	H-T	Btd	0.0263825
1454	54	4.6	H-T	Btd	0.0298794
1455	55	4.6	H-T	Btd	0.0422038
1456	56	4.6	H-T	Btd	0.0339776
1457	57	4.6	H-T	Btd	0.0538179
1458	58	4.6	H-T	Btd	0.0220759
1459	59	4.6	H-T	Btd	0.0221857
1460	60	5.52	H-T	Btd	0.0216464
1461	61	5.52	H-T	Btd	0.0170619
1462	62	5.52	H-T	Btd	0.026188
1463	63	5.52	H-T	Btd	0.015132
1464	64	5.52	H-T	Btd	0.0229182
1465	65	5.52	H-T	Btd	0.00824324
1466	66	5.52	H-T	Btd	0.0103491
1467	67	5.52	H-T	Btd	0.0127045
1468	68	5.52	H-T	Btd	0.0147657
1469	69	5.52	H-T	Btd	0.0171982
1470	70	6.44	H-T	Btd	0.00671228
1471	71	6.44	H-T	Btd	0.0152392
1472	72	6.44	H-T	Btd	0.00583728
1473	73	6.44	H-T	Btd	0.0144816
1474	74	6.44	H-T	Btd	0.0103849
1475	75	6.44	H-T	Btd	0.0235622
1476	76	6.44	H-T	Btd	0.0259974
1477	77	6.44	H-T	Btd	0.038356
1478	78	6.44	H-T	Btd	0.0297251
1479	79	6.44	H-T	Btd	0.00452214
1480	80	7.36	H-T	Btd	0.0336148
1481	81	7.36	H-T	Btd	0.0263482
1482	82	7.36	H-T	Btd	0.0397522
1483	83	7.36	H-T	Btd	0.0493673
1484	84	7.36	H-T	Btd	0.0558267
1485	85	7.36	H-T	Btd	0.0697264
1486	86	7.36	H-T	Btd	0.0744504
1487	87	7.36	H-T	Btd	0.0559709
1488	88	7.36	H-T	Btd	0.0901563
1489	89	7.36	H-T	Btd	0.0462793
1490	90	8.28	H-T	Btd	0.073852
1491	91	8.28	H-T	Btd	0.0984962
1492	92	8.28	H-T	Btd	0.0759203
1493	93	8.28	H-T	Btd	0.0960138
1494	94	8.28	H-T	Btd	0.0705904
1495	95	8.28	H-T	Btd	0.0896177
1496	96	8.28	H-T	Btd	0.0733368
1497	97	8.28	H-T	Btd	0.089657
1498	98	8.28	H-T	Btd	0.0733721
1499	99	8.28	H-T	Btd	0.0599075
1500	100	9.2	H-T	Btd	0.112334
1501	101	9.2	H-T	Btd	0.0936761
1502	102	9.2	H-T	Btd	0.0786259
1503	103	9.2	H-T	Btd	0.0894002
1504	104	9.2	H-T	Btd	0.0742054
1505	105	9.2	H-T	Btd	0.106224
1506	106	9.2	H-T	Btd	0.0865676
1507	107	9.2	H-T	Btd	0.0919041
1508	108	9.2	H-T	Btd	0.107682
1509	109	9.2	H-T	Btd	0.0970701
1510	110	10.12	H-T	Btd	0.102646
1511	111	10.12	H-T	Btd	0.0760168
1512	112	10.12	H-T	Btd	0.091486
1513	113	10.12	H-T	Btd	0.0766784
1514	114	10.12	H-T	Btd	0.0789042
1515	115	10.12	H-T	Btd	0.11074
1516	116	10.12	H-T	Btd	0.0769325
1517	117	10.12	H-T	Btd	0.098936
1518	118	10.12	H-T	Btd	0.0650737
1519	119	10.12	H-T	Btd	0.050578
1520	120	11.04	H-T	Btd	0.124433
1521	121	11.04	H-T	Btd	0.132482
1522	122	11.04	H-T	Btd	0.114725
1523	123	11.04	H-T	Btd	0.12167
1524	124	11.04	H-T	Btd	0.112401
1525	125	11.04	H-T	Btd	0.107895
1526	126	11.04	H-T	Btd	0.0994729
1527	127	11.04	H-T	Btd	0.0905993
1528	128	11.04	H-T	Btd	0.0781524
1529	129	11.04	H-T	Btd	0.0744842
1530	130	11.96	H-T	Btd	0.144255
1531	131	11.96	H-T	Btd	0.114088
1532	132	11.96	H-T	Btd	0.127694
1533	133	11.96	H-T	Btd	0.116797
1534	134	11.96	H-T	Btd	0.113761
1535	135	11.96	H-T	Btd	0.109699
1536	136	11.96	H-T	Btd	0.104128
1537	137	11.96	H-T	Btd	0.0716938
1538	138	11.96	H-T	Btd	0.0988732
1539	139	11.96	H-T	Btd	0.0387745
1540	140	12.88	H-T	Btd	0.14342
1541	141	12.88	H-T	Btd	0.142501
1542	142	12.88	H-T	Btd	0.103644
1543	143	12.88	H-T	Btd	0.122568
1544	144	12.88	H-T	Btd	0.0910976
1545	145	12.88	H-T	Btd	0.123326
1546	146	12.88	H-T	Btd	0.0832521
1547	147	12.88	H-T	Btd	0.111062
1548	148	12.88	H-T	Btd	0.0721485
1549	149	12.88	H-T	Btd	0.0802024
1550	150	13.8	H-T	Btd	0.143587
1551	151	13.8	H-T	Btd	0.110553
1552	152	13.8	H-T	Btd	0.115646
1553	153	13.8	H-T	Btd	0.0873677
1554	154	13.8	H-T	Btd	0.0980837
1555	155	13.8	H-T	Btd	0.0691603
1556	156	13.8	H-T	Btd	0.0781948
1557	157	13.8	H-T	Btd	0.0501911
1558	158	13.8	H-T	Btd	0.0768814
1559	159	13.8	H-T	Btd	0.0601553
1560	160	14.72	H-T	Btd	0.162295
1561	161	14.72	H-T	Btd	0.184554
1562	162	14.72	H-T	Btd	0.158927
1563	163	14.72	H-T	Btd	0.145234
1564	164	14.72	H-T	Btd	0.114848
1565	165	14.72	H-T	Btd	0.113029
1566	166	14.72	H-T	Btd	0.0758523
1567	167	14.72	H-T	Btd	0.0568705
1568	168	14.72	H-T	Btd	0.057413
1569	169	14.72	H-T	Btd	0.0486504
1570	170	15.64	H-T	Btd	0.116546
1571	171	15.64	H-T	Btd	0.191357
1572	172	15.64	H-T	Btd	0.102036
1573	173	15.64	H-T	Btd	0.167203
1574	174	15.64	H-T	Btd	0.111837
1575	175	15.64	H-T	Btd	0.0780806
1576	176	15.64	H-T	Btd	0.0789112
1577	177	15.64	H-T	Btd	0.0352791
1578	178	15.64	H-T	Btd	0.0333429
1579	179	15.64	H-T	Btd	0.0711963
1580	180	16.56	H-T	Btd	0.28545
1581	181	16.56	H-T	Btd	0.134471
1582	182	16.56	H-T	Btd	0.230944
1583	183	16.56	H-T	Btd	0.12257
1584	184	16.56	H-T	Btd	0.223531
1585	185	16.56	H-T	Btd	0.122533
1586	186	16.56	H-T	Btd	0.180119
1587	187	16.56	H-T	Btd	0.0620613
1588	188	16.56	H-T	Btd	0.104535
1589	189	16.56	H-T	Btd	0.0294786
1590	190	17.48	H-T	Btd	0.543701
1591	191	17.48	H-T	Btd	0.0888135
1592	192	17.48	H-T	Btd	0.387787
1593	193	17.48	H-T	Btd	0.128299
1594	194	17.48	H-T	Btd	0.377193
1595	195	17.48	H-T	Btd	0.0574393
1596	196	17.48	H-T	Btd	0.268237
1597	197	17.48	H-T	Btd	0.0353607
1598	198	17.48	H-T	Btd	0.172787
1599	199	17.48	H-T	Btd	0.0849421
1600	200	18.4	H-T	Btd	0.22208
1601	201	18.4	H-T	Btd	0.382837
1602	202	18.4	H-T	Btd	0.204862
1603	203	18.4	H-T	Btd	0.339684
1604	204	18.4	H-T	Btd	0.290354
1605	205	18.4	H-T	Btd	0.218778
1606	206	18.4	H-T	Btd	0.308906
1607	207	18.4	H-T	Btd	0.114896
1608	208	18.4	H-T	Btd	0.269379
1609	209	18.4	H-T	Btd	0.14364
1610	210	19.32	H-T	Btd	0.11167
1611	211	19.32	H-T	Btd	0.327287
1612	212	19.32	H-T	Btd	0.0755391
1613	213	19.32	H-T	Btd	0.248543
1614	214	19.32	H-T	Btd	0.19022
1615	215	19.32	H-T	Btd	0.264383
1616	216	19.32	H-T	Btd	0.252582
1617	217	19.32	H-T	Btd	0.230989
1618	218	19.32	H-T	Btd	0.21706
1619	219	19.32	H-T	Btd	0.220323
1620	220	20.24	H-T	Btd	0.215044
1621	221	20.24	H-T	Btd	0.23537
1622	222	20.24	H-T	Btd	0.155979
1623	223	20.24	H-T	Btd	0.260046
1624	224	20.24	H-T	Btd	0.126655
1625	225	20.24	H-T	Btd	0.304724
1626	226	20.24	H-T	Btd	0.171332
1627	227	20.24	H-T	Btd	0.250069
1628	228	20.24	H-T	Btd	0.172394
1629	229	20.24	H-T	Btd	0.181321
1630	230	21.16	H-T	Btd	0.37306
1631	231	21.16	H-T	Btd	0.258428
1632	232	21.16	H-T	Btd	0.27134
1633	233	21.16	H-T	Btd	0.159256
1634	234	21.16	H-T	Btd	0.123335
1635	235	21.16	H-T	Btd	0.15076
1636	236	21.16	H-T	Btd	0.149987
1637	237	21.16	H-T	Btd	0.216251
1638	238	21.16	H-T	Btd	0.171136
1639	239	21.16	H-T	Btd	0.291663
1640	240	22.08	H-T	Btd	0.301684
1641	241	22.08	H-T	Btd	0.151966
1642	242	22.08	H-T	Btd	0.143341
1643	243	22.08	H-T	Btd	0.109972
1644	244	22.08	H-T	Btd	0.112172
1645	245	22.08	H-T	Btd	0.107882
1646	246	22.08	H-T	Btd	0.185071
1647	247	22.08	H-T	Btd	0.178268
1648	248	22.08	H-T	Btd	0.219027
1649	249	22.08	H-T	Btd	0.335934
1650	0	0	Lateral	Btd	0.0198897
1651	1	0	Lateral	Btd	0.0213966
1652	2	0	Lateral	Btd	0.0018051
1653	3	0	Lateral	Btd	0.00805207
1654	4	0	Lateral	Btd	0.00484601
1655	5	0	Lateral	Btd	0.012217
1656	6	0	Lateral	Btd	0.00373842
1657	7	0	Lateral	Btd	0.0177959
1658	8	0	Lateral	Btd	-0.000961876
1659	9	0	Lateral	Btd	0.00219404
1660	10	0.92	Lateral	Btd	0.00603323
1661	11	0.92	Lateral	Btd	0.0067635
1662	12	0.92	Lateral	Btd	0.00345891
1663	13	0.92	Lateral	Btd	0.00691833
1664	14	0.92	Lateral	Btd	0.00172893
1665	15	0.92	Lateral	Btd	0.00645723
1666	16	0.92	Lateral	Btd	0.00345629
1667	17	0.92	Lateral	Btd	0.00614141
1668	18	0.92	Lateral	Btd	0.000160787
1669	19	0.92	Lateral	Btd	0.000209852
1670	20	1.84	Lateral	Btd	0.00487014
1671	21	1.84	Lateral	Btd	0.00708528
1672	22	1.84	Lateral	Btd	0.000786015
1673	23	1.84	Lateral	Btd	6.33581e-05
1674	24	1.84	Lateral	Btd	0.00137285
1675	25	1.84	Lateral	Btd	0.00813187
1676	26	1.84	Lateral	Btd	0.00365847
1677	27	1.84	Lateral	Btd	0.00634576
1678	28	1.84	Lateral	Btd	0.00847377
1679	29	1.84	Lateral	Btd	0.0178003
1680	30	2.76	Lateral	Btd	0.00503982
1681	31	2.76	Lateral	Btd	0.00457865
1682	32	2.76	Lateral	Btd	0.00615863
1683	33	2.76	Lateral	Btd	0.0119462
1684	34	2.76	Lateral	Btd	0.00339968
1685	35	2.76	Lateral	Btd	0.00480268
1686	36	2.76	Lateral	Btd	0.00106813
1687	37	2.76	Lateral	Btd	0.00496615
1688	38	2.76	Lateral	Btd	0.00238494
1689	39	2.76	Lateral	Btd	0.00478976
1690	40	3.68	Lateral	Btd	0.00253419
1691	41	3.68	Lateral	Btd	0.00319235
1692	42	3.68	Lateral	Btd	0.00224051
1693	43	3.68	Lateral	Btd	0.00507097
1694	44	3.68	Lateral	Btd	0.00163381
1695	45	3.68	Lateral	Btd	0.0052109
1696	46	3.68	Lateral	Btd	0.00530084
1697	47	3.68	Lateral	Btd	0.0161855
1698	48	3.68	Lateral	Btd	0.00840984
1699	49	3.68	Lateral	Btd	0.0148465
1700	50	4.6	Lateral	Btd	0.0119987
1701	51	4.6	Lateral	Btd	0.0149143
1702	52	4.6	Lateral	Btd	0.00387937
1703	53	4.6	Lateral	Btd	0.00973312
1704	54	4.6	Lateral	Btd	0.00205783
1705	55	4.6	Lateral	Btd	0.00933374
1706	56	4.6	Lateral	Btd	0.00592838
1707	57	4.6	Lateral	Btd	0.00947922
1708	58	4.6	Lateral	Btd	0.000511624
1709	59	4.6	Lateral	Btd	0.0033137
1710	60	5.52	Lateral	Btd	0.00232345
1711	61	5.52	Lateral	Btd	0.0024622
1712	62	5.52	Lateral	Btd	0.00289353
1713	63	5.52	Lateral	Btd	0.00644211
1714	64	5.52	Lateral	Btd	0.00155211
1715	65	5.52	Lateral	Btd	0.00367292
1716	66	5.52	Lateral	Btd	0.00129902
1717	67	5.52	Lateral	Btd	0.00560192
1718	68	5.52	Lateral	Btd	0.00321197
1719	69	5.52	Lateral	Btd	0.00886921
1720	70	6.44	Lateral	Btd	0.00463197
1721	71	6.44	Lateral	Btd	0.00639557
1722	72	6.44	Lateral	Btd	0.00266739
1723	73	6.44	Lateral	Btd	0.0045874
1724	74	6.44	Lateral	Btd	0.000573622
1725	75	6.44	Lateral	Btd	0.000223203
1726	76	6.44	Lateral	Btd	0.000901391
1727	77	6.44	Lateral	Btd	0.00456078
1728	78	6.44	Lateral	Btd	0.00299879
1729	79	6.44	Lateral	Btd	0.00758617
1730	80	7.36	Lateral	Btd	0.020309
1731	81	7.36	Lateral	Btd	0.0224039
1732	82	7.36	Lateral	Btd	0.0111914
1733	83	7.36	Lateral	Btd	0.0187537
1734	84	7.36	Lateral	Btd	0.0041397
1735	85	7.36	Lateral	Btd	0.0117023
1736	86	7.36	Lateral	Btd	0.00267254
1737	87	7.36	Lateral	Btd	0.00642269
1738	88	7.36	Lateral	Btd	0.00162805
1739	89	7.36	Lateral	Btd	0.00750953
1740	90	8.28	Lateral	Btd	0.0194603
1741	91	8.28	Lateral	Btd	0.0289952
1742	92	8.28	Lateral	Btd	0.0149456
1743	93	8.28	Lateral	Btd	0.0332407
1744	94	8.28	Lateral	Btd	0.00885963
1745	95	8.28	Lateral	Btd	0.0284686
1746	96	8.28	Lateral	Btd	0.0117334
1747	97	8.28	Lateral	Btd	0.0258988
1748	98	8.28	Lateral	Btd	0.00862167
1749	99	8.28	Lateral	Btd	0.0282137
1750	100	9.2	Lateral	Btd	0.0525828
1751	101	9.2	Lateral	Btd	0.0716332
1752	102	9.2	Lateral	Btd	0.0254089
1753	103	9.2	Lateral	Btd	0.0483668
1754	104	9.2	Lateral	Btd	0.00275058
1755	105	9.2	Lateral	Btd	0.0150153
1756	106	9.2	Lateral	Btd	0.00856154
1757	107	9.2	Lateral	Btd	0.0406066
1758	108	9.2	Lateral	Btd	0.0155054
1759	109	9.2	Lateral	Btd	0.0483634
1760	110	10.12	Lateral	Btd	0.0561192
1761	111	10.12	Lateral	Btd	0.0705176
1762	112	10.12	Lateral	Btd	0.0348459
1763	113	10.12	Lateral	Btd	0.0688843
1764	114	10.12	Lateral	Btd	0.017773
1765	115	10.12	Lateral	Btd	0.0524481
1766	116	10.12	Lateral	Btd	0.0151357
1767	117	10.12	Lateral	Btd	0.0161008
1768	118	10.12	Lateral	Btd	0.0070786
1769	119	10.12	Lateral	Btd	0.0190781
1770	120	11.04	Lateral	Btd	0.0451455
1771	121	11.04	Lateral	Btd	0.0654232
1772	122	11.04	Lateral	Btd	0.0300061
1773	123	11.04	Lateral	Btd	0.0677726
1774	124	11.04	Lateral	Btd	0.0147923
1775	125	11.04	Lateral	Btd	0.0478974
1776	126	11.04	Lateral	Btd	0.0128133
1777	127	11.04	Lateral	Btd	0.0244979
1778	128	11.04	Lateral	Btd	0.00499904
1779	129	11.04	Lateral	Btd	0.0203507
1780	130	11.96	Lateral	Btd	0.078535
1781	131	11.96	Lateral	Btd	0.0943503
1782	132	11.96	Lateral	Btd	0.0355759
1783	133	11.96	Lateral	Btd	0.0735184
1784	134	11.96	Lateral	Btd	0.0144967
1785	135	11.96	Lateral	Btd	0.0373055
1786	136	11.96	Lateral	Btd	0.00480599
1787	137	11.96	Lateral	Btd	0.0115406
1788	138	11.96	Lateral	Btd	0.0119521
1789	139	11.96	Lateral	Btd	0.0386136
1790	140	12.88	Lateral	Btd	0.0786003
1791	141	12.88	Lateral	Btd	0.103444
1792	142	12.88	Lateral	Btd	0.0340356
1793	143	12.88	Lateral	Btd	0.0646093
1794	144	12.88	Lateral	Btd	0.000140149
1795	145	12.88	Lateral	Btd	0.00758027
1796	146	12.88	Lateral	Btd	-0.00154277
1797	147	12.88	Lateral	Btd	0.00923818
1798	148	12.88	Lateral	Btd	0.00927366
1799	149	12.88	Lateral	Btd	0.015884
1800	150	13.8	Lateral	Btd	0.0970387
1801	151	13.8	Lateral	Btd	0.116839
1802	152	13.8	Lateral	Btd	0.0545749
1803	153	13.8	Lateral	Btd	0.102806
1804	154	13.8	Lateral	Btd	0.0199983
1805	155	13.8	Lateral	Btd	0.0602581
1806	156	13.8	Lateral	Btd	0.0158181
1807	157	13.8	Lateral	Btd	0.0269334
1808	158	13.8	Lateral	Btd	0.0226936
1809	159	13.8	Lateral	Btd	0.0483405
1810	160	14.72	Lateral	Btd	0.073453
1811	161	14.72	Lateral	Btd	0.0945443
1812	162	14.72	Lateral	Btd	0.0282397
1813	163	14.72	Lateral	Btd	0.0646867
1814	164	14.72	Lateral	Btd	0.00584976
1815	165	14.72	Lateral	Btd	0.0335873
1816	166	14.72	Lateral	Btd	0.0074408
1817	167	14.72	Lateral	Btd	0.0285522
1818	168	14.72	Lateral	Btd	0.0154499
1819	169	14.72	Lateral	Btd	0.0210925
1820	170	15.64	Lateral	Btd	0.0341216
1821	171	15.64	Lateral	Btd	0.0337303
1822	172	15.64	Lateral	Btd	0.00566857
1823	173	15.64	Lateral	Btd	0.0105704
1824	174	15.64	Lateral	Btd	0.00290136
1825	175	15.64	Lateral	Btd	0.011781
1826	176	15.64	Lateral	Btd	0.0128133
1827	177	15.64	Lateral	Btd	0.0441924
1828	178	15.64	Lateral	Btd	0.0152812
1829	179	15.64	Lateral	Btd	0.0355555
1830	180	16.56	Lateral	Btd	0.0594481
1831	181	16.56	Lateral	Btd	0.0610469
1832	182	16.56	Lateral	Btd	0.00686568
1833	183	16.56	Lateral	Btd	0.0125589
1834	184	16.56	Lateral	Btd	0.000816765
1835	185	16.56	Lateral	Btd	0.0051021
1836	186	16.56	Lateral	Btd	0.00357145
1837	187	16.56	Lateral	Btd	0.0206373
1838	188	16.56	Lateral	Btd	0.0163991
1839	189	16.56	Lateral	Btd	0.0261344
1840	190	17.48	Lateral	Btd	0.0516828
1841	191	17.48	Lateral	Btd	0.0509669
1842	192	17.48	Lateral	Btd	0.00593828
1843	193	17.48	Lateral	Btd	0.017106
1844	194	17.48	Lateral	Btd	-0.000314636
1845	195	17.48	Lateral	Btd	0.0384964
1846	196	17.48	Lateral	Btd	0.00354587
1847	197	17.48	Lateral	Btd	0.0198344
1848	198	17.48	Lateral	Btd	-0.00267539
1849	199	17.48	Lateral	Btd	0.0250465
1850	200	18.4	Lateral	Btd	-0.00615573
1851	201	18.4	Lateral	Btd	0.0444771
1852	202	18.4	Lateral	Btd	-0.00473525
1853	203	18.4	Lateral	Btd	0.0178453
1854	204	18.4	Lateral	Btd	0.00554272
1855	205	18.4	Lateral	Btd	0.0492627
1856	206	18.4	Lateral	Btd	0.0153669
1857	207	18.4	Lateral	Btd	0.0354907
1858	208	18.4	Lateral	Btd	-0.00745058
1859	209	18.4	Lateral	Btd	0.0132833
1860	210	19.32	Lateral	Btd	0.041518
1861	211	19.32	Lateral	Btd	0.0893896
1862	212	19.32	Lateral	Btd	-0.00424739
1863	213	19.32	Lateral	Btd	0.0161622
1864	214	19.32	Lateral	Btd	0.0187531
1865	215	19.32	Lateral	Btd	0.106804
1866	216	19.32	Lateral	Btd	0.0672524
1867	217	19.32	Lateral	Btd	0.106435
1868	218	19.32	Lateral	Btd	0.0123803
1869	219	19.32	Lateral	Btd	0.0473947
1870	220	20.24	Lateral	Btd	0.00302672
1871	221	20.24	Lateral	Btd	0.0497023
1872	222	20.24	Lateral	Btd	-0.00992892
1873	223	20.24	Lateral	Btd	0.0260449
1874	224	20.24	Lateral	Btd	0.00418162
1875	225	20.24	Lateral	Btd	0.0614344
1876	226	20.24	Lateral	Btd	0.0567635
1877	227	20.24	Lateral	Btd	0.117768
1878	228	20.24	Lateral	Btd	0.0619045
1879	229	20.24	Lateral	Btd	0.11674
1880	230	21.16	Lateral	Btd	0.213131
1881	231	21.16	Lateral	Btd	0.255421
1882	232	21.16	Lateral	Btd	0.0684535
1883	233	21.16	Lateral	Btd	0.143317
1884	234	21.16	Lateral	Btd	0.0175651
1885	235	21.16	Lateral	Btd	0.113925
1886	236	21.16	Lateral	Btd	0.0767196
1887	237	21.16	Lateral	Btd	0.188231
1888	238	21.16	Lateral	Btd	0.0751688
1889	239	21.16	Lateral	Btd	0.163412
1890	240	22.08	Lateral	Btd	0.161887
1891	241	22.08	Lateral	Btd	0.195811
1892	242	22.08	Lateral	Btd	0.0986155
1893	243	22.08	Lateral	Btd	0.195955
1894	244	22.08	Lateral	Btd	0.0472002
1895	245	22.08	Lateral	Btd	0.155873
1896	246	22.08	Lateral	Btd	0.0884128
1897	247	22.08	Lateral	Btd	0.203022
1898	248	22.08	Lateral	Btd	0.0434285
1899	249	22.08	Lateral	Btd	0.11043
1900	0	0	H-T	Heterozygous	0.0199737
1901	1	0	H-T	Heterozygous	0.0161335
1902	2	0	H-T	Heterozygous	0.0181282
1903	3	0	H-T	Heterozygous	0.0168697
1904	4	0	H-T	Heterozygous	0.0161801
1905	5	0	H-T	Heterozygous	0.0171153
1906	6	0	H-T	Heterozygous	0.0135405
1907	7	0	H-T	Heterozygous	0.0158066
1908	8	0	H-T	Heterozygous	0.0125984
1909	9	0	H-T	Heterozygous	0.0125405
1910	10	0	H-T	Heterozygous	0.0124802
1911	11	0	H-T	Heterozygous	0.0126257
1912	12	0	H-T	Heterozygous	0.0101175
1913	13	0	H-T	Heterozygous	0.00757236
1914	14	0.92	H-T	Heterozygous	0.0177556
1915	15	0.92	H-T	Heterozygous	0.0150597
1916	16	0.92	H-T	Heterozygous	0.0165017
1917	17	0.92	H-T	Heterozygous	0.0134575
1918	18	0.92	H-T	Heterozygous	0.0103045
1919	19	0.92	H-T	Heterozygous	0.0102371
1920	20	0.92	H-T	Heterozygous	0.0065763
1921	21	0.92	H-T	Heterozygous	0.005025
1922	22	0.92	H-T	Heterozygous	-0.00161365
1923	23	0.92	H-T	Heterozygous	0.00154702
1924	24	0.92	H-T	Heterozygous	0.00854453
1925	25	0.92	H-T	Heterozygous	0.0122925
1926	26	0.92	H-T	Heterozygous	0.0200751
1927	27	0.92	H-T	Heterozygous	0.0119136
1928	28	1.84	H-T	Heterozygous	-0.00125679
1929	29	1.84	H-T	Heterozygous	-0.000141004
1930	30	1.84	H-T	Heterozygous	0.00276959
1931	31	1.84	H-T	Heterozygous	0.00502928
1932	32	1.84	H-T	Heterozygous	0.00636312
1933	33	1.84	H-T	Heterozygous	0.00454841
1934	34	1.84	H-T	Heterozygous	0.00485056
1935	35	1.84	H-T	Heterozygous	0.00204803
1936	36	1.84	H-T	Heterozygous	0.0076109
1937	37	1.84	H-T	Heterozygous	0.0087637
1938	38	1.84	H-T	Heterozygous	0.0113191
1939	39	1.84	H-T	Heterozygous	0.00948047
1940	40	1.84	H-T	Heterozygous	0.00404644
1941	41	1.84	H-T	Heterozygous	0.00264181
1942	42	2.76	H-T	Heterozygous	0.00782214
1943	43	2.76	H-T	Heterozygous	0.00558737
1944	44	2.76	H-T	Heterozygous	0.0107658
1945	45	2.76	H-T	Heterozygous	0.0107906
1946	46	2.76	H-T	Heterozygous	0.0127006
1947	47	2.76	H-T	Heterozygous	0.0123641
1948	48	2.76	H-T	Heterozygous	0.01041
1949	49	2.76	H-T	Heterozygous	0.0103459
1950	50	2.76	H-T	Heterozygous	0.00482773
1951	51	2.76	H-T	Heterozygous	0.00428973
1952	52	2.76	H-T	Heterozygous	0.00358939
1953	53	2.76	H-T	Heterozygous	0.0016997
1954	54	2.76	H-T	Heterozygous	0.00737686
1955	55	2.76	H-T	Heterozygous	0.0041285
1956	56	3.68	H-T	Heterozygous	0.0230114
1957	57	3.68	H-T	Heterozygous	0.0253845
1958	58	3.68	H-T	Heterozygous	0.0240717
1959	59	3.68	H-T	Heterozygous	0.0244234
1960	60	3.68	H-T	Heterozygous	0.0219072
1961	61	3.68	H-T	Heterozygous	0.0215198
1962	62	3.68	H-T	Heterozygous	0.024316
1963	63	3.68	H-T	Heterozygous	0.0220924
1964	64	3.68	H-T	Heterozygous	0.0333865
1965	65	3.68	H-T	Heterozygous	0.0310953
1966	66	3.68	H-T	Heterozygous	0.0425919
1967	67	3.68	H-T	Heterozygous	0.0375927
1968	68	3.68	H-T	Heterozygous	0.0386238
1969	69	3.68	H-T	Heterozygous	0.0313131
1970	70	4.6	H-T	Heterozygous	0.040975
1971	71	4.6	H-T	Heterozygous	0.0359016
1972	72	4.6	H-T	Heterozygous	0.031806
1973	73	4.6	H-T	Heterozygous	0.0235911
1974	74	4.6	H-T	Heterozygous	0.0252809
1975	75	4.6	H-T	Heterozygous	0.0174735
1976	76	4.6	H-T	Heterozygous	0.0332854
1977	77	4.6	H-T	Heterozygous	0.0202463
1978	78	4.6	H-T	Heterozygous	0.0415599
1979	79	4.6	H-T	Heterozygous	0.0330055
1980	80	4.6	H-T	Heterozygous	0.0425565
1981	81	4.6	H-T	Heterozygous	0.035106
1982	82	4.6	H-T	Heterozygous	0.0574295
1983	83	4.6	H-T	Heterozygous	0.0430433
1984	84	5.52	H-T	Heterozygous	0.0156707
1985	85	5.52	H-T	Heterozygous	0.0235689
1986	86	5.52	H-T	Heterozygous	0.0328303
1987	87	5.52	H-T	Heterozygous	0.0365922
1988	88	5.52	H-T	Heterozygous	0.0313137
1989	89	5.52	H-T	Heterozygous	0.0271089
1990	90	5.52	H-T	Heterozygous	0.00871762
1991	91	5.52	H-T	Heterozygous	0.00870504
1992	92	5.52	H-T	Heterozygous	0.00636083
1993	93	5.52	H-T	Heterozygous	0.00333651
1994	94	5.52	H-T	Heterozygous	0.0196824
1995	95	5.52	H-T	Heterozygous	0.0233152
1996	96	5.52	H-T	Heterozygous	0.0544231
1997	97	5.52	H-T	Heterozygous	0.0504523
1998	98	6.44	H-T	Heterozygous	0.0578936
[truncated: 1,801 more rows]

## Sheet: Fig2l, Tortuosity (eve)
timepoint	minute	length	tortuosity	delta_length	stock	sample	embryo	side
TP01	0	210.626	1.01576	0	eve	cauterized	2021-02-22_E1	right
TP02	2.63	209.508	1.01036	-1.118	eve	cauterized	2021-02-22_E1	right
TP03	5.26	210.626	1.01574	0	eve	cauterized	2021-02-22_E1	right
TP04	7.89	211.056	1.01782	0.43	eve	cauterized	2021-02-22_E1	right
TP05	10.52	210.454	1.01493	-0.172	eve	cauterized	2021-02-22_E1	right
TP06	13.15	211.056	1.01782	0.43	eve	cauterized	2021-02-22_E1	right
TP07	15.78	211.658	1.02073	1.032	eve	cauterized	2021-02-22_E1	right
TP08	18.41	212.432	1.02444	1.806	eve	cauterized	2021-02-22_E1	right
TP09	21.04	211.228	1.01865	0.602	eve	cauterized	2021-02-22_E1	right
TP10	23.67	213.033	1.02734	2.407	eve	cauterized	2021-02-22_E1	right
TP11	26.3	212.174	1.02319	1.548	eve	cauterized	2021-02-22_E1	right
TP12	28.93	212.26	1.02352	1.634	eve	cauterized	2021-02-22_E1	right
TP13	31.56	212.174	1.02315	1.548	eve	cauterized	2021-02-22_E1	right
TP14	34.19	213.893	1.03134	3.267	eve	cauterized	2021-02-22_E1	right
TP15	36.82	212.432	1.02428	1.806	eve	cauterized	2021-02-22_E1	right
TP16	39.45	212.26	1.02352	1.634	eve	cauterized	2021-02-22_E1	right
TP17	42.08	212.174	1.02312	1.548	eve	cauterized	2021-02-22_E1	right
TP18	44.71	212.861	1.02643	2.235	eve	cauterized	2021-02-22_E1	right
TP19	47.34	211.744	1.02106	1.118	eve	cauterized	2021-02-22_E1	right
TP20	49.97	213.463	1.02921	2.837	eve	cauterized	2021-02-22_E1	right
TP01	0	210.196	1.01368	0	eve	cauterized	2021-02-22_E1	left
TP02	2.63	210.196	1.01368	0	eve	cauterized	2021-02-22_E1	left
TP03	5.26	210.368	1.01451	0.172	eve	cauterized	2021-02-22_E1	left
TP04	7.89	210.282	1.0141	0.086	eve	cauterized	2021-02-22_E1	left
TP05	10.52	210.798	1.01658	0.602	eve	cauterized	2021-02-22_E1	left
TP06	13.15	210.368	1.01451	0.172	eve	cauterized	2021-02-22_E1	left
TP07	15.78	210.454	1.01493	0.258	eve	cauterized	2021-02-22_E1	left
TP08	18.41	210.54	1.01534	0.344	eve	cauterized	2021-02-22_E1	left
TP09	21.04	212.088	1.0228	1.892	eve	cauterized	2021-02-22_E1	left
TP10	23.67	211.658	1.02071	1.462	eve	cauterized	2021-02-22_E1	left
TP11	26.3	211.744	1.02111	1.548	eve	cauterized	2021-02-22_E1	left
TP12	28.93	211.83	1.02154	1.634	eve	cauterized	2021-02-22_E1	left
TP13	31.56	212.346	1.02402	2.15	eve	cauterized	2021-02-22_E1	left
TP14	34.19	215.355	1.03854	5.159	eve	cauterized	2021-02-22_E1	left
TP15	36.82	212.432	1.02443	2.236	eve	cauterized	2021-02-22_E1	left
TP16	39.45	212.861	1.0265	2.665	eve	cauterized	2021-02-22_E1	left
TP17	42.08	213.033	1.02729	2.837	eve	cauterized	2021-02-22_E1	left
TP18	44.71	212.603	1.02518	2.407	eve	cauterized	2021-02-22_E1	left
TP19	47.34	212.775	1.02611	2.579	eve	cauterized	2021-02-22_E1	left
TP20	49.97	213.291	1.0286	3.095	eve	cauterized	2021-02-22_E1	left
TP01	0	210.368	1.0145	0	eve	cauterized	2021-02-22_E4	right
TP02	2.63	210.54	1.01534	0.172	eve	cauterized	2021-02-22_E4	right
TP03	5.26	210.454	1.01489	0.086	eve	cauterized	2021-02-22_E4	right
TP04	7.89	210.626	1.01572	0.258	eve	cauterized	2021-02-22_E4	right
TP05	10.52	210.626	1.01572	0.258	eve	cauterized	2021-02-22_E4	right
TP06	13.15	211.056	1.01779	0.688	eve	cauterized	2021-02-22_E4	right
TP07	15.78	212.432	1.02444	2.064	eve	cauterized	2021-02-22_E4	right
TP08	18.41	212.346	1.02403	1.978	eve	cauterized	2021-02-22_E4	right
TP09	21.04	212.432	1.02445	2.064	eve	cauterized	2021-02-22_E4	right
TP10	23.67	213.205	1.02816	2.837	eve	cauterized	2021-02-22_E4	right
TP11	26.3	214.753	1.03564	4.385	eve	cauterized	2021-02-22_E4	right
TP12	28.93	213.205	1.02818	2.837	eve	cauterized	2021-02-22_E4	right
TP13	31.56	213.033	1.02735	2.665	eve	cauterized	2021-02-22_E4	right
TP14	34.19	213.635	1.03026	3.267	eve	cauterized	2021-02-22_E4	right
TP15	36.82	213.377	1.02902	3.009	eve	cauterized	2021-02-22_E4	right
TP16	39.45	212.947	1.02695	2.579	eve	cauterized	2021-02-22_E4	right
TP17	42.08	212.947	1.02694	2.579	eve	cauterized	2021-02-22_E4	right
TP18	44.71	214.151	1.03271	3.783	eve	cauterized	2021-02-22_E4	right
TP19	47.34	215.097	1.03732	4.729	eve	cauterized	2021-02-22_E4	right
TP20	49.97	215.871	1.04104	5.503	eve	cauterized	2021-02-22_E4	right
TP01	0	210.11	1.01326	0	eve	cauterized	2021-02-22_E4	left
TP02	2.63	210.368	1.01451	0.258	eve	cauterized	2021-02-22_E4	left
TP03	5.26	210.54	1.01534	0.43	eve	cauterized	2021-02-22_E4	left
TP04	7.89	210.11	1.01327	0	eve	cauterized	2021-02-22_E4	left
TP05	10.52	210.196	1.01367	0.086	eve	cauterized	2021-02-22_E4	left
TP06	13.15	210.798	1.01655	0.688	eve	cauterized	2021-02-22_E4	left
TP07	15.78	211.228	1.01863	1.118	eve	cauterized	2021-02-22_E4	left
TP08	18.41	211.314	1.01904	1.204	eve	cauterized	2021-02-22_E4	left
TP09	21.04	211.83	1.02154	1.72	eve	cauterized	2021-02-22_E4	left
TP10	23.67	211.4	1.01946	1.29	eve	cauterized	2021-02-22_E4	left
TP11	26.3	211.744	1.02114	1.634	eve	cauterized	2021-02-22_E4	left
TP12	28.93	212.002	1.02238	1.892	eve	cauterized	2021-02-22_E4	left
TP13	31.56	211.4	1.01948	1.29	eve	cauterized	2021-02-22_E4	left
TP14	34.19	213.033	1.02736	2.923	eve	cauterized	2021-02-22_E4	left
TP15	36.82	212.861	1.02653	2.751	eve	cauterized	2021-02-22_E4	left
TP16	39.45	216.043	1.04188	5.933	eve	cauterized	2021-02-22_E4	left
TP17	42.08	214.753	1.03566	4.643	eve	cauterized	2021-02-22_E4	left
TP18	44.71	212.518	1.02488	2.408	eve	cauterized	2021-02-22_E4	left
TP19	47.34	212.603	1.02529	2.493	eve	cauterized	2021-02-22_E4	left
TP20	49.97	214.237	1.03317	4.127	eve	cauterized	2021-02-22_E4	left
TP01	0	210.282	1.01405	0	eve	cauterized	2021-02-26_E4	right
TP02	2.63	210.54	1.01532	0.258	eve	cauterized	2021-02-26_E4	right
TP03	5.26	211.4	1.01948	1.118	eve	cauterized	2021-02-26_E4	right
TP04	7.89	210.454	1.01488	0.172	eve	cauterized	2021-02-26_E4	right
TP05	10.52	210.282	1.01409	0	eve	cauterized	2021-02-26_E4	right
TP06	13.15	211.4	1.01948	1.118	eve	cauterized	2021-02-26_E4	right
TP07	15.78	210.884	1.01699	0.602	eve	cauterized	2021-02-26_E4	right
TP08	18.41	210.454	1.01493	0.172	eve	cauterized	2021-02-26_E4	right
TP09	21.04	211.228	1.01863	0.946	eve	cauterized	2021-02-26_E4	right
TP10	23.67	210.368	1.01451	0.086	eve	cauterized	2021-02-26_E4	right
TP11	26.3	210.282	1.0141	0	eve	cauterized	2021-02-26_E4	right
TP12	28.93	210.54	1.01534	0.258	eve	cauterized	2021-02-26_E4	right
TP13	31.56	210.626	1.01576	0.344	eve	cauterized	2021-02-26_E4	right
TP14	34.19	211.228	1.01866	0.946	eve	cauterized	2021-02-26_E4	right
TP15	36.82	210.97	1.01739	0.688	eve	cauterized	2021-02-26_E4	right
TP16	39.45	210.368	1.0145	0.086	eve	cauterized	2021-02-26_E4	right
TP17	42.08	210.368	1.01451	0.086	eve	cauterized	2021-02-26_E4	right
TP18	44.71	210.798	1.01658	0.516	eve	cauterized	2021-02-26_E4	right
TP19	47.34	211.4	1.01949	1.118	eve	cauterized	2021-02-26_E4	right
TP20	49.97	210.712	1.01617	0.43	eve	cauterized	2021-02-26_E4	right
TP01	0	210.368	1.01451	0	eve	cauterized	2021-02-26_E4	left
TP02	2.63	211.228	1.01865	0.86	eve	cauterized	2021-02-26_E4	left
TP03	5.26	211.486	1.01988	1.118	eve	cauterized	2021-02-26_E4	left
TP04	7.89	210.282	1.01409	-0.086	eve	cauterized	2021-02-26_E4	left
TP05	10.52	211.056	1.01783	0.688	eve	cauterized	2021-02-26_E4	left
TP06	13.15	211.658	1.02073	1.29	eve	cauterized	2021-02-26_E4	left
TP07	15.78	212.518	1.02487	2.15	eve	cauterized	2021-02-26_E4	left
TP08	18.41	211.486	1.01983	1.118	eve	cauterized	2021-02-26_E4	left
TP09	21.04	212.26	1.02352	1.892	eve	cauterized	2021-02-26_E4	left
TP10	23.67	211.572	1.02029	1.204	eve	cauterized	2021-02-26_E4	left
TP11	26.3	211.4	1.01948	1.032	eve	cauterized	2021-02-26_E4	left
TP12	28.93	210.798	1.01657	0.43	eve	cauterized	2021-02-26_E4	left
TP13	31.56	212.26	1.02363	1.892	eve	cauterized	2021-02-26_E4	left
TP14	34.19	211.916	1.02197	1.548	eve	cauterized	2021-02-26_E4	left
TP15	36.82	211.314	1.01907	0.946	eve	cauterized	2021-02-26_E4	left
TP16	39.45	210.97	1.0174	0.602	eve	cauterized	2021-02-26_E4	left
TP17	42.08	210.97	1.0174	0.602	eve	cauterized	2021-02-26_E4	left
TP18	44.71	211.4	1.01948	1.032	eve	cauterized	2021-02-26_E4	left
TP19	47.34	210.626	1.01574	0.258	eve	cauterized	2021-02-26_E4	left
TP20	49.97	210.11	1.01326	-0.258	eve	cauterized	2021-02-26_E4	left
TP01	0	210.196	1.01368	0	eve	cauterized	2021-02-26_E5	right
TP02	2.63	210.454	1.01493	0.258	eve	cauterized	2021-02-26_E5	right
TP03	5.26	210.196	1.01368	0	eve	cauterized	2021-02-26_E5	right
TP04	7.89	210.97	1.01741	0.774	eve	cauterized	2021-02-26_E5	right
TP05	10.52	210.626	1.01575	0.43	eve	cauterized	2021-02-26_E5	right
TP06	13.15	210.97	1.01741	0.774	eve	cauterized	2021-02-26_E5	right
TP07	15.78	210.712	1.01617	0.516	eve	cauterized	2021-02-26_E5	right
TP08	18.41	210.798	1.01657	0.602	eve	cauterized	2021-02-26_E5	right
TP09	21.04	211.658	1.02073	1.462	eve	cauterized	2021-02-26_E5	right
TP10	23.67	212.088	1.02281	1.892	eve	cauterized	2021-02-26_E5	right
TP11	26.3	212.861	1.02653	2.665	eve	cauterized	2021-02-26_E5	right
TP12	28.93	213.377	1.02902	3.181	eve	cauterized	2021-02-26_E5	right
TP13	31.56	212.174	1.02321	1.978	eve	cauterized	2021-02-26_E5	right
TP14	34.19	212.603	1.02528	2.407	eve	cauterized	2021-02-26_E5	right
TP15	36.82	212.432	1.02445	2.236	eve	cauterized	2021-02-26_E5	right
TP16	39.45	212.26	1.0236	2.064	eve	cauterized	2021-02-26_E5	right
TP17	42.08	212.689	1.02569	2.493	eve	cauterized	2021-02-26_E5	right
TP18	44.71	212.603	1.02521	2.407	eve	cauterized	2021-02-26_E5	right
TP19	47.34	212.346	1.02402	2.15	eve	cauterized	2021-02-26_E5	right
TP20	49.97	212.26	1.0236	2.064	eve	cauterized	2021-02-26_E5	right
TP01	0	210.196	1.01368	0	eve	cauterized	2021-02-26_E5	left
TP02	2.63	210.54	1.01534	0.344	eve	cauterized	2021-02-26_E5	left
TP03	5.26	210.626	1.01576	0.43	eve	cauterized	2021-02-26_E5	left
TP04	7.89	209.938	1.01244	-0.258	eve	cauterized	2021-02-26_E5	left
TP05	10.52	210.54	1.01534	0.344	eve	cauterized	2021-02-26_E5	left
TP06	13.15	211.228	1.01865	1.032	eve	cauterized	2021-02-26_E5	left
TP07	15.78	211.4	1.01948	1.204	eve	cauterized	2021-02-26_E5	left
TP08	18.41	211.228	1.01866	1.032	eve	cauterized	2021-02-26_E5	left
TP09	21.04	212.26	1.02364	2.064	eve	cauterized	2021-02-26_E5	left
TP10	23.67	211.916	1.02198	1.72	eve	cauterized	2021-02-26_E5	left
TP11	26.3	212.26	1.02364	2.064	eve	cauterized	2021-02-26_E5	left
TP12	28.93	211.744	1.02115	1.548	eve	cauterized	2021-02-26_E5	left
TP13	31.56	211.142	1.01822	0.946	eve	cauterized	2021-02-26_E5	left
TP14	34.19	211.4	1.01948	1.204	eve	cauterized	2021-02-26_E5	left
TP15	36.82	211.056	1.01782	0.86	eve	cauterized	2021-02-26_E5	left
TP16	39.45	212.432	1.02445	2.236	eve	cauterized	2021-02-26_E5	left
TP17	42.08	212.346	1.02404	2.15	eve	cauterized	2021-02-26_E5	left
TP18	44.71	214.753	1.03566	4.557	eve	cauterized	2021-02-26_E5	left
TP19	47.34	212.432	1.02446	2.236	eve	cauterized	2021-02-26_E5	left
TP20	49.97	212.603	1.02528	2.407	eve	cauterized	2021-02-26_E5	left
TP01	0	263.927	1.01824	0	eve	control	2021-02-25_E2	right
TP02	2.63	264.465	1.02031	0.538	eve	control	2021-02-25_E2	right
TP03	5.26	263.712	1.01741	-0.215	eve	control	2021-02-25_E2	right
TP04	7.89	263.82	1.01783	-0.107	eve	control	2021-02-25_E2	right
TP05	10.52	264.357	1.0199	0.43	eve	control	2021-02-25_E2	right
TP06	13.15	264.895	1.02197	0.968	eve	control	2021-02-25_E2	right
TP07	15.78	265.432	1.02405	1.505	eve	control	2021-02-25_E2	right
TP08	18.41	264.68	1.02114	0.753	eve	control	2021-02-25_E2	right
TP09	21.04	268.978	1.0377	5.051	eve	control	2021-02-25_E2	right
TP10	23.67	266.722	1.02902	2.795	eve	control	2021-02-25_E2	right
TP11	26.3	270.913	1.04518	6.986	eve	control	2021-02-25_E2	right
TP12	28.93	269.838	1.04104	5.911	eve	control	2021-02-25_E2	right
TP13	31.56	270.268	1.0427	6.341	eve	control	2021-02-25_E2	right
TP14	34.19	274.245	1.05805	10.318	eve	control	2021-02-25_E2	right
TP15	36.82	273.752	1.05614	9.825	eve	control	2021-02-25_E2	right
TP16	39.45	274.271	1.05814	10.344	eve	control	2021-02-25_E2	right
TP17	42.08	275.282	1.06203	11.355	eve	control	2021-02-25_E2	right
TP18	44.71	272.462	1.05115	8.535	eve	control	2021-02-25_E2	right
TP19	47.34	270.806	1.04473	6.879	eve	control	2021-02-25_E2	right
TP20	49.97	268.871	1.03728	4.944	eve	control	2021-02-25_E2	right
TP01	0	265.754	1.02529	0	eve	control	2021-02-25_E2	left
TP02	2.63	267.689	1.03275	1.935	eve	control	2021-02-25_E2	left
TP03	5.26	266.722	1.02902	0.968	eve	control	2021-02-25_E2	left
TP04	7.89	266.399	1.02778	0.645	eve	control	2021-02-25_E2	left
TP05	10.52	267.044	1.03025	1.29	eve	control	2021-02-25_E2	left
TP06	13.15	266.937	1.02982	1.183	eve	control	2021-02-25_E2	left
TP07	15.78	267.151	1.03067	1.397	eve	control	2021-02-25_E2	left
TP08	18.41	266.614	1.0286	0.86	eve	control	2021-02-25_E2	left
TP09	21.04	270.483	1.04353	4.729	eve	control	2021-02-25_E2	left
TP10	23.67	268.334	1.03524	2.58	eve	control	2021-02-25_E2	left
TP11	26.3	274.245	1.05805	8.491	eve	control	2021-02-25_E2	left
TP12	28.93	277.146	1.0692	11.392	eve	control	2021-02-25_E2	left
TP13	31.56	272.203	1.05016	6.449	eve	control	2021-02-25_E2	left
TP14	34.19	273.062	1.05346	7.308	eve	control	2021-02-25_E2	left
TP15	36.82	276.287	1.06592	10.533	eve	control	2021-02-25_E2	left
TP16	39.45	270.698	1.04436	4.944	eve	control	2021-02-25_E2	left
TP17	42.08	270.483	1.04352	4.729	eve	control	2021-02-25_E2	left
TP18	44.71	268.011	1.03399	2.257	eve	control	2021-02-25_E2	left
TP19	47.34	268.871	1.03726	3.117	eve	control	2021-02-25_E2	left
TP20	49.97	271.558	1.04767	5.804	eve	control	2021-02-25_E2	left
TP01	0	210.798	1.01658	0	eve	control	2021-04-23_E5	right
TP02	2.63	210.626	1.01575	-0.172	eve	control	2021-04-23_E5	right
TP03	5.26	210.884	1.01696	0.086	eve	control	2021-04-23_E5	right
TP04	7.89	210.97	1.01738	0.172	eve	control	2021-04-23_E5	right
TP05	10.52	211.744	1.02109	0.946	eve	control	2021-04-23_E5	right
TP06	13.15	212.174	1.02315	1.376	eve	control	2021-04-23_E5	right
TP07	15.78	213.979	1.03187	3.181	eve	control	2021-04-23_E5	right
TP08	18.41	214.581	1.0347	3.783	eve	control	2021-04-23_E5	right
TP09	21.04	214.839	1.03589	4.041	eve	control	2021-04-23_E5	right
TP10	23.67	214.151	1.03264	3.353	eve	control	2021-04-23_E5	right
TP11	26.3	217.418	1.04832	6.62	eve	control	2021-04-23_E5	right
TP12	28.93	216.988	1.04634	6.19	eve	control	2021-04-23_E5	right
TP13	31.56	218.192	1.05221	7.394	eve	control	2021-04-23_E5	right
TP14	34.19	221.373	1.06752	10.575	eve	control	2021-04-23_E5	right
TP15	36.82	222.491	1.07292	11.693	eve	control	2021-04-23_E5	right
TP16	39.45	220.599	1.06375	9.801	eve	control	2021-04-23_E5	right
TP17	42.08	218.536	1.05385	7.738	eve	control	2021-04-23_E5	right
TP18	44.71	218.536	1.05387	7.738	eve	control	2021-04-23_E5	right
TP19	47.34	218.364	1.05297	7.566	eve	control	2021-04-23_E5	right
TP20	49.97	219.224	1.05717	8.426	eve	control	2021-04-23_E5	right
TP01	0	209.766	1.01161	0	eve	control	2021-04-23_E5	left
TP02	2.63	210.368	1.0145	0.602	eve	control	2021-04-23_E5	left
TP03	5.26	210.97	1.01739	1.204	eve	control	2021-04-23_E5	left
TP04	7.89	210.024	1.01284	0.258	eve	control	2021-04-23_E5	left
TP05	10.52	211.056	1.01782	1.29	eve	control	2021-04-23_E5	left
TP06	13.15	210.798	1.01655	1.032	eve	control	2021-04-23_E5	left
TP07	15.78	211.4	1.01945	1.634	eve	control	2021-04-23_E5	left
TP08	18.41	210.884	1.01699	1.118	eve	control	2021-04-23_E5	left
TP09	21.04	212.002	1.02237	2.236	eve	control	2021-04-23_E5	left
TP10	23.67	212.26	1.02363	2.494	eve	control	2021-04-23_E5	left
TP11	26.3	212.432	1.02446	2.666	eve	control	2021-04-23_E5	left
TP12	28.93	211.4	1.01948	1.634	eve	control	2021-04-23_E5	left
TP13	31.56	211.314	1.01906	1.548	eve	control	2021-04-23_E5	left
TP14	34.19	211.572	1.02032	1.806	eve	control	2021-04-23_E5	left
TP15	36.82	212.26	1.02364	2.494	eve	control	2021-04-23_E5	left
TP16	39.45	213.979	1.03192	4.213	eve	control	2021-04-23_E5	left
TP17	42.08	212.518	1.02488	2.752	eve	control	2021-04-23_E5	left
TP18	44.71	212.775	1.02611	3.009	eve	control	2021-04-23_E5	left
TP19	47.34	213.807	1.0311	4.041	eve	control	2021-04-23_E5	left
TP20	49.97	211.486	1.01988	1.72	eve	control	2021-04-23_E5	left
TP01	0	211.314	1.01902	0	eve	control	2021-04-23_E6	right
TP02	2.63	211.228	1.01857	-0.086	eve	control	2021-04-23_E6	right
TP03	5.26	210.712	1.01611	-0.602	eve	control	2021-04-23_E6	right
TP04	7.89	211.658	1.02066	0.344	eve	control	2021-04-23_E6	right
TP05	10.52	211.916	1.02186	0.602	eve	control	2021-04-23_E6	right
TP06	13.15	211.916	1.02192	0.602	eve	control	2021-04-23_E6	right
TP07	15.78	211.314	1.01904	0	eve	control	2021-04-23_E6	right
TP08	18.41	211.916	1.02194	0.602	eve	control	2021-04-23_E6	right
TP09	21.04	215.441	1.03888	4.127	eve	control	2021-04-23_E6	right
TP10	23.67	219.482	1.0584	8.168	eve	control	2021-04-23_E6	right
TP11	26.3	217.418	1.04832	6.104	eve	control	2021-04-23_E6	right
TP12	28.93	220.069	1.06111	8.755	eve	control	2021-04-23_E6	right
TP13	31.56	216.472	1.0436	5.158	eve	control	2021-04-23_E6	right
TP14	34.19	217.762	1.0496	6.448	eve	control	2021-04-23_E6	right
TP15	36.82	215.613	1.03963	4.299	eve	control	2021-04-23_E6	right
TP16	39.45	217.16	1.04706	5.846	eve	control	2021-04-23_E6	right
TP17	42.08	218.536	1.05373	7.222	eve	control	2021-04-23_E6	right
TP18	44.71	215.699	1.04016	4.385	eve	control	2021-04-23_E6	right
TP19	47.34	215.699	1.0402	4.385	eve	control	2021-04-23_E6	right
TP20	49.97	216.129	1.04226	4.815	eve	control	2021-04-23_E6	right
TP01	0	209.852	1.01201	0	eve	control	2021-04-23_E6	left
TP02	2.63	210.282	1.01409	0.43	eve	control	2021-04-23_E6	left
TP03	5.26	210.626	1.01572	0.774	eve	control	2021-04-23_E6	left
TP04	7.89	210.97	1.01739	1.118	eve	control	2021-04-23_E6	left
TP05	10.52	211.228	1.01865	1.376	eve	control	2021-04-23_E6	left
TP06	13.15	212.775	1.02612	2.923	eve	control	2021-04-23_E6	left
TP07	15.78	214.323	1.03358	4.471	eve	control	2021-04-23_E6	left
TP08	18.41	213.635	1.03026	3.783	eve	control	2021-04-23_E6	left
TP09	21.04	216.902	1.046	7.05	eve	control	2021-04-23_E6	left
TP10	23.67	216.129	1.04229	6.277	eve	control	2021-04-23_E6	left
TP11	26.3	217.074	1.04685	7.222	eve	control	2021-04-23_E6	left
TP12	28.93	215.957	1.04145	6.105	eve	control	2021-04-23_E6	left
TP13	31.56	215.097	1.03732	5.245	eve	control	2021-04-23_E6	left
TP14	34.19	214.151	1.03274	4.299	eve	control	2021-04-23_E6	left
TP15	36.82	213.979	1.03192	4.127	eve	control	2021-04-23_E6	left
TP16	39.45	213.377	1.02899	3.525	eve	control	2021-04-23_E6	left
TP17	42.08	212.088	1.0228	2.236	eve	control	2021-04-23_E6	left
TP18	44.71	212.174	1.02321	2.322	eve	control	2021-04-23_E6	left
TP19	47.34	213.463	1.02941	3.611	eve	control	2021-04-23_E6	left
TP20	49.97	211.916	1.02197	2.064	eve	control	2021-04-23_E6	left
