# Supplementary material for: Patterned invagination prevents mechanical instability during gastrulation
Source: Nature. 2025 Sep 3;646(8085):627–36. doi: 10.1038/s41586-025-09480-3 (PMC12527948; doi:10.1038/s41586-025-09480-3)
Supplement: Supplementary file 9 — Source Data Extended Data Fig. 2 [file 41586_2025_9480_MOESM9_ESM.xlsx]

## Sheet: FigED2e, Angle+Tortuosity
time	angle	tortuosity	angle_diff	type
0	85.2635	1.02903	0	control
1	82.7284	1.04639	-2.53519	control
2	77.4518	1.06667	-7.81173	control
3	76.8582	1.06814	-8.40535	control
4	74.2905	1.07398	-10.973	control
5	72.0183	1.07802	-13.2453	control
6	70.7252	1.07823	-14.5383	control
7	69.3942	1.08003	-15.8693	control
8	68.2887	1.08071	-16.9749	control
9	66.2521	1.08069	-19.0114	control
10	65.8306	1.08001	-19.4329	control
11	64.4851	1.08271	-20.7784	control
12	62.8592	1.08692	-22.4043	control
13	60.7276	1.08521	-24.536	control
14	60.2012	1.0911	-25.0623	control
15	60.2264	1.08371	-25.0372	control
16	59.1032	1.08166	-26.1603	control
17	58.0679	1.08846	-27.1957	control
18	57.6945	1.08304	-27.569	control
0	82.8293	1.05032	0	control
1	83.4152	1.03638	0.585866	control
2	83.25	1.0385	0.420699	control
3	83.4723	1.03272	0.642926	control
4	84.7172	1.04627	1.88786	control
5	82.438	1.04714	-0.391308	control
6	81.8147	1.05794	-1.01466	control
7	80.6729	1.05855	-2.15645	control
8	79.3944	1.06362	-3.43492	control
9	75.8978	1.07116	-6.93149	control
10	74.6636	1.07476	-8.16576	control
11	73.0475	1.07878	-9.7818	control
12	71.5618	1.07937	-11.2675	control
13	70.7258	1.07997	-12.1035	control
14	69.4756	1.08091	-13.3537	control
15	68.9791	1.08061	-13.8502	control
16	67.4429	1.0805	-15.3865	control
17	66.6535	1.07951	-16.1758	control
18	65.2699	1.07766	-17.5594	control
19	63.6769	1.07724	-19.1525	control
20	62.3617	1.07347	-20.4676	control
21	61.6449	1.08668	-21.1844	control
22	61.1991	1.09895	-21.6302	control
23	61.9103	1.09061	-20.9191	control
24	61.0015	1.10595	-21.8279	control
25	59.5915	1.11166	-23.2379	control
26	60.2748	1.09852	-22.5545	control
27	61.0205	1.09507	-21.8089	control
28	60.8017	1.09798	-22.0276	control
29	61.6414	1.09898	-21.1879	control
30	62.568	1.08924	-20.2613	control
0	74.8176	1.06518	0	control
1	70.8727	1.07492	-3.94481	control
2	73.078	1.07276	-1.73957	control
3	73.7054	1.07318	-1.11217	control
4	73.0271	1.07386	-1.79043	control
5	75.0585	1.06921	0.240894	control
6	73.4004	1.07562	-1.41715	control
7	70.1668	1.07931	-4.65072	control
8	67.7275	1.08039	-7.0901	control
9	65.496	1.08088	-9.32159	control
10	63.9191	1.08024	-10.8985	control
11	63.7706	1.07924	-11.0469	control
12	62.6962	1.07876	-12.1214	control
13	62.2921	1.07615	-12.5255	control
14	61.0792	1.07504	-13.7384	control
15	58.908	1.06261	-15.9095	control
16	57.5984	1.05947	-17.2192	control
17	56.5423	1.05867	-18.2753	control
18	54.5174	1.05255	-20.3002	control
19	54.415	1.05144	-20.4025	control
20	55.2199	1.05265	-19.5977	control
21	56.3184	1.0598	-18.4992	control
22	57.8215	1.06189	-16.9961	control
23	59.0964	1.06614	-15.7212	control
24	59.1601	1.06927	-15.6575	control
25	59.6622	1.06796	-15.1554	control
26	60.5622	1.07099	-14.2553	control
27	61.6116	1.0728	-13.2059	control
28	61.8218	1.07273	-12.9958	control
29	61.9686	1.07174	-12.849	control
30	60.767	1.07301	-14.0506	control
0	80.6963	1.04493	0	control
1	80.6985	1.05175	0.00221298	control
2	79.1933	1.05316	-1.503	control
3	78.2897	1.05767	-2.40662	control
4	76.2225	1.06557	-4.47382	control
5	74.0688	1.07102	-6.62751	control
6	73.6152	1.07099	-7.08116	control
7	70.5902	1.07801	-10.1061	control
8	70.271	1.07803	-10.4253	control
9	68.5914	1.08046	-12.105	control
10	66.9068	1.08085	-13.7895	control
11	66.0453	1.08061	-14.651	control
12	64.5849	1.08086	-16.1114	control
13	63.0154	1.08167	-17.6809	control
14	61.1696	1.08816	-19.5267	control
15	59.9979	1.07803	-20.6984	control
16	58.9208	1.07897	-21.7755	control
17	58.3707	1.0716	-22.3256	control
18	57.4327	1.06525	-23.2636	control
19	57.2691	1.07031	-23.4272	control
20	57.3866	1.06788	-23.3097	control
21	58.0778	1.07379	-22.6186	control
22	58.8379	1.0724	-21.8584	control
0	81.9101	1.0463	0	control
1	82.3003	1.04783	0.39025	control
2	81.2303	1.05228	-0.679795	control
3	80.961	1.05371	-0.949034	control
4	78.7028	1.06457	-3.20722	control
5	74.5519	1.07209	-7.35814	control
6	72.8197	1.07585	-9.09039	control
7	72.1345	1.07734	-9.77555	control
8	72.0478	1.07806	-9.86226	control
9	71.034	1.0794	-10.8761	control
10	67.966	1.08471	-13.9441	control
11	66.1368	1.08047	-15.7733	control
12	62.7477	1.08257	-19.1623	control
13	60.1348	1.08138	-21.7753	control
14	59.4462	1.09453	-22.4639	control
15	59.0529	1.09363	-22.8571	control
16	59.2385	1.0903	-22.6716	control
17	60.817	1.09225	-21.093	control
18	60.8451	1.09349	-21.065	control
19	61.0418	1.08504	-20.8682	control
20	61.0963	1.07115	-20.8138	control
21	62.1586	1.07367	-19.7514	control
22	61.0152	1.07527	-20.8949	control
23	61.7057	1.07794	-20.2043	control
24	62.0905	1.07825	-19.8195	control
25	62.6829	1.08005	-19.2272	control
26	63.4164	1.07974	-18.4937	control
27	63.7094	1.08012	-18.2007	control
28	62.7881	1.07881	-19.1219	control
29	63.6703	1.07941	-18.2397	control
30	64.4831	1.08014	-17.4269	control
0	75.9357	1.06753	0	control
1	79.1249	1.05861	3.18923	control
2	78.1703	1.06125	2.23461	control
3	76.7573	1.06712	0.821576	control
4	75.3553	1.0686	-0.580354	control
5	74.7037	1.07171	-1.23202	control
6	73.0756	1.07635	-2.86012	control
7	72.2861	1.07748	-3.6496	control
8	69.3754	1.08061	-6.56031	control
9	68.5857	1.0809	-7.34994	control
10	67.7062	1.08443	-8.22949	control
11	65.6	1.08768	-10.3357	control
12	62.1116	1.09224	-13.8241	control
13	61.5631	1.09474	-14.3726	control
14	59.9742	1.11264	-15.9614	control
15	57.9217	1.11854	-18.014	control
16	57.7012	1.117	-18.2345	control
17	57.3222	1.11501	-18.6135	control
0	68.3511	1.0782	0	control
1	71.288	1.07734	2.93695	control
2	71.8954	1.07559	3.54433	control
3	72.2313	1.07627	3.88024	control
4	71.809	1.07597	3.45789	control
5	72.4003	1.07419	4.0492	control
6	71.8316	1.07491	3.48051	control
7	71.024	1.07694	2.67291	control
8	69.8289	1.07925	1.47784	control
9	69.486	1.07918	1.13492	control
10	67.6105	1.08113	-0.740584	control
11	67.0942	1.08125	-1.25684	control
12	64.5902	1.07929	-3.76085	control
13	64.1912	1.08781	-4.15986	control
14	61.9123	1.0964	-6.43876	control
15	60.1455	1.10629	-8.20563	control
16	59.4702	1.1294	-8.88084	control
17	57.6775	1.13936	-10.6736	control
0	82.2206	1.03819	0	control
1	80.298	1.05212	-1.92265	control
2	80.2776	1.05036	-1.94302	control
3	76.8963	1.06504	-5.32434	control
4	75.4648	1.07027	-6.75578	control
5	74.9066	1.07148	-7.31407	control
6	73.4965	1.07332	-8.72411	control
7	73.3006	1.07733	-8.91998	control
8	71.0532	1.07916	-11.1674	control
9	70.1987	1.08019	-12.0219	control
10	68.7178	1.081	-13.5028	control
11	67.0322	1.08101	-15.1884	control
12	66.0047	1.08056	-16.216	control
13	66.065	1.08036	-16.1557	control
14	64.6447	1.08533	-17.5759	control
15	64.2103	1.09244	-18.0103	control
16	61.727	1.08855	-20.4937	control
17	60.6636	1.07735	-21.557	control
18	59.2199	1.07891	-23.0007	control
19	58.0836	1.0831	-24.137	control
20	57.1271	1.07337	-25.0936	control
21	57.0495	1.07022	-25.1711	control
22	56.4853	1.06894	-25.7354	control
23	57.4864	1.07289	-24.7343	control
0	73.3871	1.07321	0	control
1	73.5465	1.07152	0.159369	control
2	73.4498	1.07559	0.0626397	control
3	71.2508	1.08543	-2.13635	control
4	69.4472	1.07927	-3.93998	control
5	67.725	1.08077	-5.66219	control
6	67.1744	1.0804	-6.21272	control
7	67.7327	1.08107	-5.65447	control
8	65.8354	1.08018	-7.55171	control
9	64.7304	1.08046	-8.6567	control
10	64.5923	1.07963	-8.79486	control
11	62.4815	1.0759	-10.9057	control
12	61.2687	1.08004	-12.1185	control
13	58.9139	1.07251	-14.4733	control
14	57.0457	1.08296	-16.3415	control
15	55.8401	1.06934	-17.5471	control
16	54.4056	1.0748	-18.9815	control
17	52.4752	1.10155	-20.912	control
18	50.6901	1.10636	-22.6971	control
19	49.177	1.09964	-24.2101	control
20	49.9332	1.09937	-23.4539	control
21	51.0048	1.09264	-22.3824	control
22	52.2696	1.09754	-21.1175	control
23	53.6779	1.10899	-19.7092	control
24	54.0564	1.11634	-19.3308	control
25	54.8062	1.10769	-18.5809	control
26	55.4415	1.1147	-17.9457	control
27	55.4846	1.125	-17.9025	control
28	56.9666	1.12903	-16.4205	control
29	55.5829	1.12975	-17.8043	control
30	55.97	1.13663	-17.4172	control
0	70.2441	1.0753	0	control
1	70.8781	1.07641	0.634026	control
2	71.1265	1.07721	0.882385	control
3	70.4356	1.07746	0.191484	control
4	69.151	1.07885	-1.09312	control
5	68.2889	1.08028	-1.95518	control
6	67.7857	1.08061	-2.4584	control
7	66.2426	1.08065	-4.00149	control
8	64.7636	1.08031	-5.48049	control
9	63.1527	1.07969	-7.09138	control
10	62.303	1.07893	-7.94106	control
11	61.7165	1.07322	-8.52761	control
12	60.2907	1.07575	-9.95342	control
13	59.6758	1.07246	-10.5683	control
14	59.5747	1.07455	-10.6694	control
15	59.8797	1.06669	-10.3644	control
16	58.7236	1.0705	-11.5205	control
17	58.4959	1.06508	-11.7482	control
18	59.3205	1.06909	-10.9236	control
0	75.7495	1.0652	0	control
1	74.4987	1.07209	-1.25082	control
2	73.6584	1.07281	-2.09106	control
3	72.1811	1.07639	-3.56845	control
4	71.2056	1.07764	-4.54391	control
5	68.5061	1.08073	-7.24337	control
6	67.7458	1.08094	-8.0037	control
7	66.2235	1.08056	-9.52601	control
8	65.2183	1.07964	-10.5312	control
9	64.0245	1.07833	-11.725	control
10	64.6888	1.08149	-11.0607	control
11	64.589	1.08408	-11.1605	control
12	62.2692	1.0756	-13.4803	control
13	60.9854	1.08649	-14.7641	control
14	60.8564	1.08173	-14.8931	control
15	60.7532	1.08791	-14.9963	control
16	60.5268	1.07401	-15.2227	control
17	61.4543	1.07688	-14.2952	control
18	61.3338	1.08034	-14.4157	control
0	59.3645	1.07175	0	btd
1	60.9319	1.07372	1.5674	btd
2	60.0332	1.06633	0.668717	btd
3	56.2154	1.05448	-3.14912	btd
4	54.9579	1.0555	-4.40664	btd
5	53.7191	1.04946	-5.64542	btd
6	52.011	1.05111	-7.35345	btd
7	52.4819	1.04523	-6.88264	btd
8	51.8683	1.06331	-7.49622	btd
9	52.8672	1.06105	-6.49728	btd
10	52.6001	1.06938	-6.76442	btd
11	51.9782	1.06492	-7.38627	btd
12	51.9724	1.04284	-7.39212	btd
13	52.796	1.06015	-6.56851	btd
14	52.6769	1.05986	-6.68763	btd
15	52.2099	1.04785	-7.15456	btd
16	54.0777	1.05209	-5.28683	btd
17	53.2506	1.05855	-6.11394	btd
18	53.4056	1.0626	-5.95885	btd
19	53.1732	1.05977	-6.19128	btd
20	53.0429	1.06745	-6.32158	btd
21	53.0348	1.07165	-6.32974	btd
22	54.8443	1.07848	-4.52014	btd
23	54.9101	1.06472	-4.45437	btd
24	54.6343	1.07303	-4.73024	btd
25	52.825	1.05903	-6.53945	btd
26	52.4109	1.04881	-6.95363	btd
27	53.0168	1.05315	-6.34769	btd
28	52.3467	1.05458	-7.01783	btd
29	51.8503	1.0384	-7.51418	btd
30	53.486	1.04524	-5.87845	btd
0	62.5433	1.0663	0	btd
1	65.606	1.07109	3.06269	btd
2	57.4874	1.05779	-5.0559	btd
3	58.3666	1.06169	-4.17674	btd
4	57.9282	1.05814	-4.61515	btd
4	83.5932	1.06176	21.0499	btd
5	58.7773	1.06247	-3.76605	btd
5	47.5294	1.04581	-15.0139	btd
5	79.7806	1.07406	17.2373	btd
6	63.8109	1.06763	1.26755	btd
6	45.6971	1.04973	-16.8463	btd
6	75.0272	1.10139	12.4839	btd
7	67.1632	1.06646	4.61991	btd
7	73.3827	1.12246	10.8393	btd
7	45.408	1.08118	-17.1353	btd
8	73.1604	1.10522	10.6171	btd
8	47.2628	1.10965	-15.2805	btd
9	71.0838	1.09289	8.54045	btd
9	46.4809	1.12603	-16.0625	btd
9	35.3179	1.08757	-27.2254	btd
10	68.9408	1.09254	6.39753	btd
10	44.9632	1.11148	-17.5802	btd
10	33.968	1.05553	-28.5753	btd
11	70.3989	1.0748	7.85554	btd
11	45.3561	1.08922	-17.1872	btd
11	27.3571	1.07309	-35.1863	btd
12	73.0576	1.082	10.5143	btd
12	47.4923	1.05897	-15.051	btd
12	27.8046	1.07108	-34.7387	btd
13	73.3399	1.08762	10.7966	btd
13	47.6583	1.07053	-14.8851	btd
13	27.4069	1.07203	-35.1364	btd
14	74.1857	1.074	11.6424	btd
14	48.8318	1.0692	-13.7115	btd
15	73.5297	1.07193	10.9864	btd
15	53.96	1.07323	-8.58334	btd
0	48.5689	1.09735	0	btd
1	47.338	1.02238	-1.23091	btd
2	48.2938	1.04075	-0.275127	btd
3	52.2396	1.06957	3.67068	btd
4	58.8565	1.05894	10.2875	btd
5	74.2225	1.06798	25.6535	btd
6	74.6306	1.06408	26.0617	btd
0	70.1933	1.07472	0	btd
0	76.7155	1.09181	6.52213	btd
1	82.6489	1.10246	12.4556	btd
1	73.8558	1.10154	3.66245	btd
2	77.263	1.07965	7.06963	btd
2	74.4069	1.0787	4.21358	btd
3	67.4228	1.07912	-2.77051	btd
3	72.9758	1.07382	2.78244	btd
4	64.9461	1.077	-5.24721	btd
4	71.3384	1.07974	1.14505	btd
5	59.7364	1.06652	-10.4569	btd
5	72.0592	1.08137	1.86591	btd
6	59.8615	1.06678	-10.3318	btd
6	69.5877	1.08242	-0.605688	btd
7	59.6304	1.06719	-10.563	btd
7	66.3707	1.09506	-3.8226	btd
8	60.1226	1.06638	-10.0708	btd
8	65.0479	1.11767	-5.14539	btd
9	62.5732	1.10381	-7.62018	btd
9	59.7928	1.06604	-10.4005	btd
10	61.6143	1.11777	-8.57907	btd
10	63.9396	1.07571	-6.25374	btd
11	61.6838	1.12642	-8.50955	btd
11	63.349	1.07338	-6.84433	btd
12	62.4564	1.10288	-7.73694	btd
13	63.4365	1.09611	-6.75685	btd
14	62.8897	1.09771	-7.30366	btd
15	63.6197	1.09481	-6.57367	btd
16	71.2238	1.07769	1.03046	btd
17	65.2151	1.07359	-4.97826	btd
0	81.18	1.04473	0	btd
1	77.1217	1.05903	-4.05833	btd
2	73.4967	1.06995	-7.68333	btd
3	74.1188	1.06722	-7.06125	btd
4	71.557	1.07222	-9.623	btd
5	70.7889	1.07358	-10.3911	btd
6	70.6797	1.07063	-10.5003	btd
7	72.7155	1.0706	-8.46454	btd
8	70.2807	1.07393	-10.8994	btd
8	83.7827	1.0422	2.6027	btd
9	69.1632	1.07717	-12.0168	btd
9	85.5211	1.04351	4.3411	btd
10	66.6808	1.07752	-14.4992	btd
10	51.5472	1.0544	-29.6328	btd
10	82.6973	1.04189	1.51729	btd
11	67.113	1.07808	-14.067	btd
11	53.8926	1.13493	-27.2874	btd
11	80.0413	1.05906	-1.13867	btd
12	66.0129	1.07812	-15.1671	btd
12	46.8175	1.09862	-34.3625	btd
12	79.253	1.07812	-1.92698	btd
12	53.6093	1.03787	-27.5707	btd
13	62.4091	1.07442	-18.7709	btd
13	45.513	1.11107	-35.667	btd
13	78.1703	1.07436	-3.00968	btd
13	50.6085	1.02662	-30.5715	btd
14	60.8396	1.07116	-20.3404	btd
14	41.0434	1.14047	-40.1366	btd
14	76.1726	1.07604	-5.00744	btd
14	44.1386	1.01469	-37.0414	btd
15	60.1281	1.06721	-21.0519	btd
15	40.1303	1.13809	-41.0497	btd
15	74.8088	1.08248	-6.37126	btd
15	43.3344	1.0343	-37.8456	btd
16	55.7934	1.05285	-25.3866	btd
16	41.8039	1.11301	-39.3761	btd
16	74.997	1.07654	-6.18306	btd
16	45.0203	1.05474	-36.1597	btd
17	55.4786	1.05628	-25.7015	btd
17	43.6165	1.11501	-37.5635	btd
17	75.0646	1.08824	-6.11538	btd
17	39.9401	1.04575	-41.2399	btd
18	55.7521	1.05083	-25.4279	btd
18	43.2043	1.1077	-37.9757	btd
18	75.0143	1.07508	-6.16573	btd
18	38.0613	1.0474	-43.1187	btd
19	57.9098	1.05896	-23.2702	btd
19	43.3071	1.09028	-37.8729	btd
19	75.6363	1.06909	-5.54375	btd
19	35.7337	1.0516	-45.4463	btd
20	59.3708	1.0636	-21.8092	btd
20	42.3038	1.08903	-38.8763	btd
20	75.54	1.06695	-5.63997	btd
20	34.708	1.05525	-46.472	btd
21	58.4759	1.06073	-22.7042	btd
21	43.5691	1.0909	-37.6109	btd
21	75.8318	1.06559	-5.34817	btd
21	33.1827	1.06256	-47.9973	btd
22	60.6929	1.06805	-20.4871	btd
22	44.0272	1.08917	-37.1528	btd
22	75.4793	1.0733	-5.70073	btd
22	31.9003	1.06135	-49.2797	btd
23	67.6293	1.07357	-13.5507	btd
23	44.8033	1.12304	-36.3767	btd
23	76.0429	1.06542	-5.13713	btd
23	32.6417	1.07108	-48.5384	btd
24	44.8655	1.10137	-36.3145	btd
24	80.193	1.06115	-0.98701	btd
24	31.1164	1.06862	-50.0636	btd
25	47.054	1.09483	-34.1261	btd
25	80.5839	1.08756	-0.596077	btd
25	31.004	1.05922	-50.176	btd
26	48.1132	1.09527	-33.0668	btd
26	81.7168	1.07837	0.536826	btd
26	30.4967	1.05783	-50.6833	btd
27	53.0661	1.09722	-28.1139	btd
27	83.136	1.0815	1.95596	btd
27	35.6028	1.05167	-45.5772	btd
28	56.8818	1.05802	-24.2982	btd
28	84.5207	1.10333	3.34069	btd
28	36.018	1.05175	-45.162	btd
29	59.4758	1.07803	-21.7043	btd
29	87.3154	1.10343	6.13542	btd
29	37.0664	1.05164	-44.1136	btd
30	63.2568	1.07489	-17.9232	btd
30	89.5536	1.11819	8.37358	btd

## Sheet: FigED2f, Depth
Label	Embryo	Stock	Genotype	View	Side	Fold	Position	Type	Length	E
btd-gap_dorsal_1_z1.5_t51s_E1_L_1	btd-gap_dorsal_1_z1.5_t51s_E1	btd	heterozygote	dorsal	left	TRUE	mid	CF	75.8	1
btd-gap_dorsal_1_z1.5_t51s_E1_R_1	btd-gap_dorsal_1_z1.5_t51s_E1	btd	heterozygote	dorsal	right	TRUE	mid	CF	74.5	1
btd-gap_dorsal_1_z3_t45s_E1_L_1	btd-gap_dorsal_1_z3_t45s_E1	btd	heterozygote	dorsal	left	TRUE	mid	CF	82.5	1
btd-gap_dorsal_1_z3_t45s_E1_R_1	btd-gap_dorsal_1_z3_t45s_E1	btd	heterozygote	dorsal	right	TRUE	mid	CF	72.3	1
btd-gap_dorsal1_z3_t51s_E1_L_1	btd-gap_dorsal1_z3_t51s_E1	btd	heterozygote	dorsal	left	TRUE	mid	CF	60.3	1
btd-gap_dorsal1_z3_t51s_E1_R_1	btd-gap_dorsal1_z3_t51s_E1	btd	heterozygote	dorsal	right	TRUE	mid	CF	70.4	1
btd-gap_dorsal_1_z3_t45s_E2_L_1	btd-gap_dorsal_1_z3_t45s_E2	btd	heterozygote	dorsal	left	TRUE	mid	CF	70.4	2
btd-gap_dorsal_1_z3_t45s_E2_R_1	btd-gap_dorsal_1_z3_t45s_E2	btd	heterozygote	dorsal	right	TRUE	mid	CF	73.6	2
btd-gap_dorsal_1_z3_t45s_E3_L_1	btd-gap_dorsal_1_z3_t45s_E3	btd	heterozygote	dorsal	left	TRUE	mid	CF	69	3
btd-gap_dorsal_1_z3_t45s_E3_R_1	btd-gap_dorsal_1_z3_t45s_E3	btd	heterozygote	dorsal	right	TRUE	mid	CF	65.1	3
btd-gap_dorsal1_z3_t51s_E3_L_1	btd-gap_dorsal1_z3_t51s_E3	btd	heterozygote	dorsal	left	TRUE	mid	CF	68.5	3
btd-gap_dorsal1_z3_t51s_E3_R_1	btd-gap_dorsal1_z3_t51s_E3	btd	heterozygote	dorsal	right	TRUE	mid	CF	71.7	3
btd-gap_dorsal_1_z1.5_t51s_E4_L_1	btd-gap_dorsal_1_z1.5_t51s_E4	btd	heterozygote	dorsal	left	TRUE	mid	CF	72.7	4
btd-gap_dorsal_1_z1.5_t51s_E4_R_1	btd-gap_dorsal_1_z1.5_t51s_E4	btd	heterozygote	dorsal	right	TRUE	mid	CF	72.5	4
btd-gap_dorsal1_z3_t51s_E4_L_1	btd-gap_dorsal1_z3_t51s_E4	btd	heterozygote	dorsal	left	TRUE	mid	CF	67.9	4
btd-gap_dorsal1_z3_t51s_E4_R_1	btd-gap_dorsal1_z3_t51s_E4	btd	heterozygote	dorsal	right	TRUE	mid	CF	81.7	4
btd-gap_dorsal_1_z1.5_t51s_E5_L_1	btd-gap_dorsal_1_z1.5_t51s_E5	btd	heterozygote	dorsal	left	TRUE	mid	CF	83.2	5
btd-gap_dorsal_1_z1.5_t51s_E5_R_1	btd-gap_dorsal_1_z1.5_t51s_E5	btd	heterozygote	dorsal	right	TRUE	mid	CF	70.9	5
btd-gap_dorsal1_z3_t51s_E5_L_1	btd-gap_dorsal1_z3_t51s_E5	btd	heterozygote	dorsal	left	TRUE	mid	CF	54.4	5
btd-gap_dorsal1_z3_t51s_E5_R_1	btd-gap_dorsal1_z3_t51s_E5	btd	heterozygote	dorsal	right	TRUE	mid	CF	50.4	5
btd-gap_dorsal_1_z3_t45s_E6_L_1	btd-gap_dorsal_1_z3_t45s_E6	btd	heterozygote	dorsal	left	TRUE	mid	CF	80.5	6
btd-gap_dorsal_1_z3_t45s_E6_R_1	btd-gap_dorsal_1_z3_t45s_E6	btd	heterozygote	dorsal	right	TRUE	mid	CF	88	6
btd-gap_dorsal1_z3_t51s_E6_L_1	btd-gap_dorsal1_z3_t51s_E6	btd	heterozygote	dorsal	left	TRUE	mid	CF	71.4	6
btd-gap_dorsal1_z3_t51s_E6_R_1	btd-gap_dorsal1_z3_t51s_E6	btd	heterozygote	dorsal	right	TRUE	mid	CF	72.9	6
btd-gap_dorsal_1_z3_t45s_E7_L_1	btd-gap_dorsal_1_z3_t45s_E7	btd	heterozygote	dorsal	left	TRUE	mid	CF	71.4	7
btd-gap_dorsal_1_z3_t45s_E7_R_1	btd-gap_dorsal_1_z3_t45s_E7	btd	heterozygote	dorsal	right	TRUE	mid	CF	77.4	7
btd-gap_dorsal_1_z1.5_t51s_E8_L_1	btd-gap_dorsal_1_z1.5_t51s_E8	btd	heterozygote	dorsal	left	TRUE	mid	CF	75.7	8
btd-gap_dorsal_1_z1.5_t51s_E8_R_1	btd-gap_dorsal_1_z1.5_t51s_E8	btd	heterozygote	dorsal	right	TRUE	mid	CF	64.2	8
btd-gap_dorsal_1_z3_t45s_E8_L_1	btd-gap_dorsal_1_z3_t45s_E8	btd	heterozygote	dorsal	left	TRUE	mid	CF	83.5	8
btd-gap_dorsal_1_z3_t45s_E8_R_1	btd-gap_dorsal_1_z3_t45s_E8	btd	heterozygote	dorsal	right	TRUE	mid	CF	84.7	8
btd-gap_dorsal1_z3_t51s_E8_L_1	btd-gap_dorsal1_z3_t51s_E8	btd	heterozygote	dorsal	left	TRUE	mid	CF	57.5	8
btd-gap_dorsal1_z3_t51s_E8_R_1	btd-gap_dorsal1_z3_t51s_E8	btd	heterozygote	dorsal	right	TRUE	mid	CF	81.9	8
btd-gap_dorsal1_z3_t51s_E9_L_1	btd-gap_dorsal1_z3_t51s_E9	btd	heterozygote	dorsal	left	TRUE	mid	CF	72.1	9
btd-gap_dorsal1_z3_t51s_E9_R_1	btd-gap_dorsal1_z3_t51s_E9	btd	heterozygote	dorsal	right	TRUE	mid	CF	74.4	9
btd-gap_dorsal_1_z3_t45s_E10_L_1	btd-gap_dorsal_1_z3_t45s_E10	btd	heterozygote	dorsal	left	TRUE	mid	CF	75.1	10
btd-gap_dorsal_1_z3_t45s_E10_R_1	btd-gap_dorsal_1_z3_t45s_E10	btd	heterozygote	dorsal	right	TRUE	mid	CF	80.6	10
btd-gap_dorsal1_z3_t51s_E10_L_1	btd-gap_dorsal1_z3_t51s_E10	btd	heterozygote	dorsal	left	TRUE	mid	CF	61.7	10
btd-gap_dorsal1_z3_t51s_E10_R_1	btd-gap_dorsal1_z3_t51s_E10	btd	heterozygote	dorsal	right	TRUE	mid	CF	71.4	10
btd-gap_dorsal_1_z1.5_t51s_E11_L_1	btd-gap_dorsal_1_z1.5_t51s_E11	btd	heterozygote	dorsal	left	TRUE	mid	CF	70.8	11
btd-gap_dorsal_1_z1.5_t51s_E11_R_1	btd-gap_dorsal_1_z1.5_t51s_E11	btd	heterozygote	dorsal	right	TRUE	mid	CF	68.4	11
btd-gap_dorsal1_z3_t51s_E11_L_1	btd-gap_dorsal1_z3_t51s_E11	btd	heterozygote	dorsal	left	TRUE	mid	CF	72.9	11
btd-gap_dorsal1_z3_t51s_E11_R_1	btd-gap_dorsal1_z3_t51s_E11	btd	heterozygote	dorsal	right	TRUE	mid	CF	71.6	11
btd-gap_dorsal_1_z3_t45s_E12_L_1	btd-gap_dorsal_1_z3_t45s_E12	btd	heterozygote	dorsal	left	TRUE	mid	CF	68.4	12
btd-gap_dorsal_1_z3_t45s_E12_R_1	btd-gap_dorsal_1_z3_t45s_E12	btd	heterozygote	dorsal	right	TRUE	mid	CF	71.7	12
btd-gap_dorsal_1_z1.5_t51s_E13_L_1	btd-gap_dorsal_1_z1.5_t51s_E13	btd	heterozygote	dorsal	left	TRUE	mid	CF	72.7	13
btd-gap_dorsal_1_z1.5_t51s_E13_R_1	btd-gap_dorsal_1_z1.5_t51s_E13	btd	heterozygote	dorsal	right	TRUE	mid	CF	70.9	13
btd-gap_dorsal_1_z3_t45s_E13_L_1	btd-gap_dorsal_1_z3_t45s_E13	btd	heterozygote	dorsal	left	TRUE	mid	CF	81.3	13
btd-gap_dorsal_1_z3_t45s_E13_R_1	btd-gap_dorsal_1_z3_t45s_E13	btd	heterozygote	dorsal	right	TRUE	mid	CF	71.7	13
btd-gap_dorsal_1_z1.5_t51s_E14_L_1	btd-gap_dorsal_1_z1.5_t51s_E14	btd	heterozygote	dorsal	left	TRUE	mid	CF	67.9	14
btd-gap_dorsal_1_z1.5_t51s_E14_R_1	btd-gap_dorsal_1_z1.5_t51s_E14	btd	heterozygote	dorsal	right	TRUE	mid	CF	50.1	14
btd-gap_dorsal_1_z1.5_t51s_E15_L_1	btd-gap_dorsal_1_z1.5_t51s_E15	btd	heterozygote	dorsal	left	TRUE	mid	CF	69.8	15
btd-gap_dorsal_1_z1.5_t51s_E15_R_1	btd-gap_dorsal_1_z1.5_t51s_E15	btd	heterozygote	dorsal	right	TRUE	mid	CF	65.5	15
btd-gap_dorsal_1_z1.5_t51s_E5_L_2	btd-gap_dorsal_1_z1.5_t51s_E5	btd	heterozygote	dorsal	left	TRUE	post	EF	30.6	5
btd-gap_dorsal1_z3_t51s_E5_R_2	btd-gap_dorsal1_z3_t51s_E5	btd	heterozygote	dorsal	right	TRUE	post	EF	30.9	5
btd-gap_dorsal_1_z3_t45s_E6_R_2	btd-gap_dorsal_1_z3_t45s_E6	btd	heterozygote	dorsal	right	TRUE	post	EF	35.8	6
btd-gap_dorsal_1_z3_t45s_E8_R_2	btd-gap_dorsal_1_z3_t45s_E8	btd	heterozygote	dorsal	right	TRUE	post	EF	29.6	8
btd-gap_dorsal_1_z3_t45s_E12_R_2	btd-gap_dorsal_1_z3_t45s_E12	btd	heterozygote	dorsal	right	TRUE	post	EF	30.1	12
btd-gap_dorsal_1_z3_t45s_E13_L_2	btd-gap_dorsal_1_z3_t45s_E13	btd	heterozygote	dorsal	left	TRUE	post	EF	38.2	13
btd-gap_dorsal_1_z3_t45s_E4_L_1	btd-gap_dorsal_1_z3_t45s_E4	btd	homozygote	dorsal	left	TRUE	ant	EF	55.2	4
btd-gap_dorsal_1_z3_t45s_E5_L_1	btd-gap_dorsal_1_z3_t45s_E5	btd	homozygote	dorsal	left	TRUE	ant	EF	45.2	5
btd-gap_dorsal_1_z3_t45s_E5_R_1	btd-gap_dorsal_1_z3_t45s_E5	btd	homozygote	dorsal	right	TRUE	ant	EF	43	5
btd-gap_dorsal_1_z3_t45s_E14_L_1	btd-gap_dorsal_1_z3_t45s_E14	btd	homozygote	dorsal	left	TRUE	ant	EF	38	14
btd-gap_dorsal_1_z1.5_t51s_E2_L_1	btd-gap_dorsal_1_z1.5_t51s_E2	btd	homozygote	dorsal	left	TRUE	mid	EF	61.7	2
btd-gap_dorsal_1_z1.5_t51s_E2_L_2	btd-gap_dorsal_1_z1.5_t51s_E2	btd	homozygote	dorsal	left	TRUE	mid	EF	34.5	2
btd-gap_dorsal_1_z1.5_t51s_E2_R_1	btd-gap_dorsal_1_z1.5_t51s_E2	btd	homozygote	dorsal	right	TRUE	mid	EF	32.3	2
btd-gap_dorsal_1_z3_t45s_E4_L_2	btd-gap_dorsal_1_z3_t45s_E4	btd	homozygote	dorsal	left	TRUE	mid	EF	61.9	4
btd-gap_dorsal_1_z3_t45s_E4_R_1	btd-gap_dorsal_1_z3_t45s_E4	btd	homozygote	dorsal	right	TRUE	mid	EF	49.1	4
btd-gap_dorsal_1_z3_t45s_E5_L_2	btd-gap_dorsal_1_z3_t45s_E5	btd	homozygote	dorsal	left	TRUE	mid	EF	80.7	5
btd-gap_dorsal_1_z1.5_t51s_E6_L_1	btd-gap_dorsal_1_z1.5_t51s_E6	btd	homozygote	dorsal	left	TRUE	mid	EF	74.8	6
btd-gap_dorsal_1_z1.5_t51s_E6_R_1	btd-gap_dorsal_1_z1.5_t51s_E6	btd	homozygote	dorsal	right	TRUE	mid	EF	53.4	6
btd-gap_dorsal_1_z1.5_t51s_E10_L_1	btd-gap_dorsal_1_z1.5_t51s_E10	btd	homozygote	dorsal	left	TRUE	mid	EF	47.1	10
btd-gap_dorsal_1_z1.5_t51s_E10_R_1	btd-gap_dorsal_1_z1.5_t51s_E10	btd	homozygote	dorsal	right	TRUE	mid	EF	70.5	10
btd-gap_dorsal1_z3_t51s_E12_L_1	btd-gap_dorsal1_z3_t51s_E12	btd	homozygote	dorsal	left	TRUE	mid	EF	38.6	12
btd-gap_dorsal1_z3_t51s_E12_R_1	btd-gap_dorsal1_z3_t51s_E12	btd	homozygote	dorsal	right	TRUE	mid	EF	43.8	12
btd-gap_dorsal_1_z3_t45s_E14_L_2	btd-gap_dorsal_1_z3_t45s_E14	btd	homozygote	dorsal	left	TRUE	mid	EF	63	14
btd-gap_dorsal_1_z3_t45s_E14_R_1	btd-gap_dorsal_1_z3_t45s_E14	btd	homozygote	dorsal	right	TRUE	mid	EF	62.1	14
btd-gap_dorsal_1_z1.5_t51s_E2_L_3	btd-gap_dorsal_1_z1.5_t51s_E2	btd	homozygote	dorsal	left	TRUE	post	EF	52.9	2
btd-gap_dorsal_1_z1.5_t51s_E2_R_2	btd-gap_dorsal_1_z1.5_t51s_E2	btd	homozygote	dorsal	right	TRUE	post	EF	66.7	2
btd-gap_dorsal_1_z3_t45s_E4_L_3	btd-gap_dorsal_1_z3_t45s_E4	btd	homozygote	dorsal	left	TRUE	post	EF	59.1	4
btd-gap_dorsal_1_z3_t45s_E5_R_2	btd-gap_dorsal_1_z3_t45s_E5	btd	homozygote	dorsal	right	TRUE	post	EF	56.2	5
btd-gap_dorsal_1_z1.5_t51s_E6_L_2	btd-gap_dorsal_1_z1.5_t51s_E6	btd	homozygote	dorsal	left	TRUE	post	EF	44	6
btd-gap_dorsal_1_z1.5_t51s_E6_R_2	btd-gap_dorsal_1_z1.5_t51s_E6	btd	homozygote	dorsal	right	TRUE	post	EF	38.9	6
btd-gap_dorsal_1_z1.5_t51s_E10_L_2	btd-gap_dorsal_1_z1.5_t51s_E10	btd	homozygote	dorsal	left	TRUE	post	EF	46.2	10
btd-gap_dorsal_1_z1.5_t51s_E10_R_2	btd-gap_dorsal_1_z1.5_t51s_E10	btd	homozygote	dorsal	right	TRUE	post	EF	50.3	10
btd-gap_dorsal1_z3_t51s_E12_L_2	btd-gap_dorsal1_z3_t51s_E12	btd	homozygote	dorsal	left	TRUE	post	EF	52.2	12
btd-gap_dorsal1_z3_t51s_E12_R_2	btd-gap_dorsal1_z3_t51s_E12	btd	homozygote	dorsal	right	TRUE	post	EF	47.8	12
eve-gap_dorsal_1_z3_t52s_E8_R_1	eve-gap_dorsal_1_z3_t52s_E8	eve	heterozygote	dorsal	right	TRUE	ant	EF	36.8	8
eve-gap_dorsal_1_z3_t52s_E1_L_1	eve-gap_dorsal_1_z3_t52s_E1	eve	heterozygote	dorsal	left	TRUE	mid	CF	59.2	1
eve-gap_dorsal_1_z3_t52s_E1_R_1	eve-gap_dorsal_1_z3_t52s_E1	eve	heterozygote	dorsal	right	TRUE	mid	CF	65.9	1
eve-gap_dorsal_1_z3_t52s_E2_L_1	eve-gap_dorsal_1_z3_t52s_E2	eve	heterozygote	dorsal	left	TRUE	mid	CF	60.9	2
eve-gap_dorsal_1_z3_t52s_E2_R_1	eve-gap_dorsal_1_z3_t52s_E2	eve	heterozygote	dorsal	right	TRUE	mid	CF	59.9	2
eve-gap_dorsal_2_z3_t53s_E2_L_1	eve-gap_dorsal_2_z3_t53s_E2	eve	heterozygote	dorsal	left	TRUE	mid	CF	59.6	2
eve-gap_dorsal_2_z3_t53s_E2_R_1	eve-gap_dorsal_2_z3_t53s_E2	eve	heterozygote	dorsal	right	TRUE	mid	CF	61.5	2
eve-gap_dorsal_2_z3_t53s_E3_L_1	eve-gap_dorsal_2_z3_t53s_E3	eve	heterozygote	dorsal	left	TRUE	mid	CF	64.8	3
eve-gap_dorsal_2_z3_t53s_E3_R_1	eve-gap_dorsal_2_z3_t53s_E3	eve	heterozygote	dorsal	right	TRUE	mid	CF	65.3	3
eve-gap_dorsal_1_z3_t52s_E4_L_1	eve-gap_dorsal_1_z3_t52s_E4	eve	heterozygote	dorsal	left	TRUE	mid	CF	66.5	4
eve-gap_dorsal_1_z3_t52s_E4_R_1	eve-gap_dorsal_1_z3_t52s_E4	eve	heterozygote	dorsal	right	TRUE	mid	CF	53.9	4
eve-gap_dorsal_2_z3_t53s_E5_L_1	eve-gap_dorsal_2_z3_t53s_E5	eve	heterozygote	dorsal	left	TRUE	mid	CF	63.9	5
eve-gap_dorsal_2_z3_t53s_E5_R_1	eve-gap_dorsal_2_z3_t53s_E5	eve	heterozygote	dorsal	right	TRUE	mid	CF	71.1	5
eve-gap_dorsal_1_z3_t52s_E8_L_1	eve-gap_dorsal_1_z3_t52s_E8	eve	heterozygote	dorsal	left	TRUE	mid	CF	59	8
eve-gap_dorsal_1_z3_t52s_E8_R_2	eve-gap_dorsal_1_z3_t52s_E8	eve	heterozygote	dorsal	right	TRUE	mid	CF	50.2	8
eve-gap_dorsal_1_z3_t52s_E10_L_1	eve-gap_dorsal_1_z3_t52s_E10	eve	heterozygote	dorsal	left	TRUE	mid	CF	58.9	10
eve-gap_dorsal_1_z3_t52s_E10_R_1	eve-gap_dorsal_1_z3_t52s_E10	eve	heterozygote	dorsal	right	TRUE	mid	CF	76.4	10
eve-gap_dorsal_1_z3_t52s_E11_L_1	eve-gap_dorsal_1_z3_t52s_E11	eve	heterozygote	dorsal	left	TRUE	mid	CF	62.2	11
eve-gap_dorsal_1_z3_t52s_E11_R_1	eve-gap_dorsal_1_z3_t52s_E11	eve	heterozygote	dorsal	right	TRUE	mid	CF	49.1	11
eve-gap_dorsal_2_z3_t53s_E11_L_1	eve-gap_dorsal_2_z3_t53s_E11	eve	heterozygote	dorsal	left	TRUE	mid	CF	58.7	11
eve-gap_dorsal_2_z3_t53s_E11_R_1	eve-gap_dorsal_2_z3_t53s_E11	eve	heterozygote	dorsal	right	TRUE	mid	CF	60.3	11
eve-gap_dorsal_1_z3_t52s_E12_L_1	eve-gap_dorsal_1_z3_t52s_E12	eve	heterozygote	dorsal	left	TRUE	mid	CF	62.4	12
eve-gap_dorsal_1_z3_t52s_E12_R_1	eve-gap_dorsal_1_z3_t52s_E12	eve	heterozygote	dorsal	right	TRUE	mid	CF	52.7	12
eve-gap_dorsal_2_z3_t53s_E12_L_1	eve-gap_dorsal_2_z3_t53s_E12	eve	heterozygote	dorsal	left	TRUE	mid	CF	68.1	12
eve-gap_dorsal_2_z3_t53s_E12_R_1	eve-gap_dorsal_2_z3_t53s_E12	eve	heterozygote	dorsal	right	TRUE	mid	CF	62.6	12
eve-gap_dorsal_2_z3_t53s_E13_L_1	eve-gap_dorsal_2_z3_t53s_E13	eve	heterozygote	dorsal	left	TRUE	mid	CF	58.6	13
eve-gap_dorsal_2_z3_t53s_E13_R_1	eve-gap_dorsal_2_z3_t53s_E13	eve	heterozygote	dorsal	right	TRUE	mid	CF	49.9	13
eve-gap_dorsal_2_z3_t53s_E15_L_1	eve-gap_dorsal_2_z3_t53s_E15	eve	heterozygote	dorsal	left	TRUE	mid	CF	51.9	15
eve-gap_dorsal_2_z3_t53s_E15_R_1	eve-gap_dorsal_2_z3_t53s_E15	eve	heterozygote	dorsal	right	TRUE	mid	CF	52.5	15
eve-gap_dorsal_1_z3_t52s_E17_L_1	eve-gap_dorsal_1_z3_t52s_E17	eve	heterozygote	dorsal	left	TRUE	mid	CF	58	17
eve-gap_dorsal_1_z3_t52s_E17_R_1	eve-gap_dorsal_1_z3_t52s_E17	eve	heterozygote	dorsal	right	TRUE	mid	CF	43.6	17
eve-gap_dorsal_2_z3_t53s_E17_L_1	eve-gap_dorsal_2_z3_t53s_E17	eve	heterozygote	dorsal	left	TRUE	mid	CF	56	17
eve-gap_dorsal_2_z3_t53s_E17_R_1	eve-gap_dorsal_2_z3_t53s_E17	eve	heterozygote	dorsal	right	TRUE	mid	CF	50.8	17
eve-gap_dorsal_2_z3_t53s_E19_L_1	eve-gap_dorsal_2_z3_t53s_E19	eve	heterozygote	dorsal	left	TRUE	mid	CF	57.6	19
eve-gap_dorsal_2_z3_t53s_E19_R_1	eve-gap_dorsal_2_z3_t53s_E19	eve	heterozygote	dorsal	right	TRUE	mid	CF	55.3	19
eve-gap_dorsal_2_z3_t53s_E11_L_2	eve-gap_dorsal_2_z3_t53s_E11	eve	heterozygote	dorsal	left	TRUE	post	EF	40.8	11
eve-gap_dorsal_2_z3_t53s_E11_R_2	eve-gap_dorsal_2_z3_t53s_E11	eve	heterozygote	dorsal	right	TRUE	post	EF	30.1	11
eve-gap_dorsal_1_z3_t52s_E17_R_2	eve-gap_dorsal_1_z3_t52s_E17	eve	heterozygote	dorsal	right	TRUE	post	EF	36.6	17
eve-gap_dorsal_1_z3_t52s_E9_L_1	eve-gap_dorsal_1_z3_t52s_E9	eve	homozygote	dorsal	left	TRUE	ant	EF	43.4	9
eve-gap_dorsal_1_z3_t52s_E9_L_2	eve-gap_dorsal_1_z3_t52s_E9	eve	homozygote	dorsal	left	TRUE	ant	EF	27.7	9
eve-gap_dorsal_1_z3_t52s_E9_R_1	eve-gap_dorsal_1_z3_t52s_E9	eve	homozygote	dorsal	right	TRUE	ant	EF	41.5	9
eve-gap_dorsal_2_z3_t53s_E14_L_1	eve-gap_dorsal_2_z3_t53s_E14	eve	homozygote	dorsal	left	TRUE	ant	EF	38	14
eve-gap_dorsal_2_z3_t53s_E14_R_1	eve-gap_dorsal_2_z3_t53s_E14	eve	homozygote	dorsal	right	TRUE	ant	EF	36.7	14
eve-gap_dorsal_1_z3_t52s_E19_L_1	eve-gap_dorsal_1_z3_t52s_E19	eve	homozygote	dorsal	left	TRUE	ant	EF	28.2	19
eve-gap_dorsal_2_z3_t53s_E4_R_1	eve-gap_dorsal_2_z3_t53s_E4	eve	homozygote	dorsal	right	TRUE	mid	EF	34.8	4
eve-gap_dorsal_1_z3_t52s_E9_L_3	eve-gap_dorsal_1_z3_t52s_E9	eve	homozygote	dorsal	left	TRUE	mid	EF	63.9	9
eve-gap_dorsal_1_z3_t52s_E9_R_2	eve-gap_dorsal_1_z3_t52s_E9	eve	homozygote	dorsal	right	TRUE	mid	EF	33.5	9
eve-gap_dorsal_1_z3_t52s_E19_R_1	eve-gap_dorsal_1_z3_t52s_E19	eve	homozygote	dorsal	right	TRUE	mid	EF	44.1	19
eve-gap_dorsal_2_z3_t53s_E4_L_1	eve-gap_dorsal_2_z3_t53s_E4	eve	homozygote	dorsal	left	TRUE	post	EF	38.5	4
eve-gap_dorsal_2_z3_t53s_E4_R_2	eve-gap_dorsal_2_z3_t53s_E4	eve	homozygote	dorsal	right	TRUE	post	EF	37.2	4
eve-gap_dorsal_1_z3_t52s_E9_R_3	eve-gap_dorsal_1_z3_t52s_E9	eve	homozygote	dorsal	right	TRUE	post	EF	63.2	9
eve-gap_dorsal_2_z3_t53s_E14_L_2	eve-gap_dorsal_2_z3_t53s_E14	eve	homozygote	dorsal	left	TRUE	post	EF	61.5	14
eve-gap_dorsal_2_z3_t53s_E14_R_2	eve-gap_dorsal_2_z3_t53s_E14	eve	homozygote	dorsal	right	TRUE	post	EF	39.8	14

## Sheet: FigED2g, Area EFs
Label	Embryo	Stock	Genotype	View	Side	Fold	Position	Type	Discard	Area	AreaCorr	E
rgap_1b_z3_t60s_E1_s24_0x0_w1782_h920_fliph_f49-118.1.roi	rgap_1b_z3_t60s_E1	wt	wildtype	lateral	left	TRUE	ant	EF	FALSE	5390	317.1	1
rgap_1b_z3_t60s_E3_s20_0x50_w1737_h890_fliph_f23-92.1.roi	rgap_1b_z3_t60s_E3	wt	wildtype	lateral	left	TRUE	ant	EF	FALSE	5677	363.098	3
rgap_1b_z3_t60s_E4_s18_0x40_w1737_h970_flipn_f38-107.1.roi	rgap_1b_z3_t60s_E4	wt	wildtype	lateral	left	TRUE	ant	EF	FALSE	15543	951.938	4
rgap_1b_z3_t60s_E6_s19_0x50_w1683_h900_fliph_f47-116.1.roi	rgap_1b_z3_t60s_E6	wt	wildtype	lateral	left	TRUE	ant	EF	FALSE	1821	119.906	6
rgap_1b_z3_t60s_E7_s20_0x50_w1745_h940_fliph_f38-107.1.roi	rgap_1b_z3_t60s_E7	wt	wildtype	lateral	left	TRUE	ant	EF	FALSE	4528	273.783	7
rgap_1b_z3_t60s_E11_s20_0x80_w1738_h950_fliph_f38-107.1.roi	rgap_1b_z3_t60s_E11	wt	wildtype	lateral	left	TRUE	ant	EF	FALSE	11702	748.677	11
rgap_1b_z3_t60s_E14_s20_0x30_w1733_h980_flipn_f34-103.1.roi	rgap_1b_z3_t60s_E14	wt	wildtype	lateral	left	TRUE	ant	EF	FALSE	4024	296.148	14
rgap_1b_z3_t60s_E15_s20_0x70_w1777_h980_fliph_f45-114.1.roi	rgap_1b_z3_t60s_E15	wt	wildtype	lateral	left	TRUE	ant	EF	FALSE	3265	261.58	15
rgap_1b_z3_t60s_E16_s18_0x0_w1714_h950_flipn_f25-94.1.roi	rgap_1b_z3_t60s_E16	wt	wildtype	lateral	left	TRUE	ant	EF	FALSE	25534	1707.14	16
rgap_1b_z3_t60s_E17_s19_0x30_w1775_h950_flipn_f46-115.1.roi	rgap_1b_z3_t60s_E17	wt	wildtype	lateral	left	TRUE	ant	EF	FALSE	9650	694.063	17
rgap_1b_z3_t60s_E3_s20_0x50_w1737_h890_fliph_f23-92.3.roi	rgap_1b_z3_t60s_E3	wt	wildtype	lateral	left	TRUE	post	EF	FALSE	14522	1193.04	3
rgap_1b_z3_t60s_E5_s20_0x55_w1740_h905_fliph_f47-116.3.roi	rgap_1b_z3_t60s_E5	wt	wildtype	lateral	left	TRUE	post	EF	FALSE	10870	902.678	5
rgap_1b_z3_t60s_E11_s20_0x80_w1738_h950_fliph_f38-107.3.roi	rgap_1b_z3_t60s_E11	wt	wildtype	lateral	left	TRUE	post	EF	FALSE	6601	545.08	11
rgap_1b_z3_t60s_E16_s18_0x0_w1714_h950_flipn_f25-94.3.roi	rgap_1b_z3_t60s_E16	wt	wildtype	lateral	left	TRUE	post	EF	FALSE	4941	423.383	16
btd-gap_z3_t55s_E6_CARE_s25_0x0_w1618_h927_fliph_f17-86.1.roi	btd-gap_z3_t55s_E6	btd	homozygote	lateral	left	TRUE	ant	EF	FALSE	7840	591.196	6
btd-gap2_z3_t55s_E7_CARE_s20_0x0_w1721_h1029_flipn_f23-92.1.roi	btd-gap2_z3_t55s_E7	btd	homozygote	lateral	left	TRUE	ant	EF	FALSE	7095	509.337	7
btd-gap_z3_t55s_E14_CARE_s24_0x0_w1685_h998_flipn_f18-87.1.roi	btd-gap_z3_t55s_E14	btd	homozygote	lateral	left	TRUE	ant	EF	FALSE	25053	1716.28	14
btd-gap_z3_t55s_E6_CARE_s25_0x0_w1618_h927_fliph_f17-86.3.roi	btd-gap_z3_t55s_E6	btd	homozygote	lateral	left	TRUE	mid	EF	FALSE	18248	1570.33	6
btd-gap2_z3_t55s_E7_CARE_s20_0x0_w1721_h1029_flipn_f23-92.2.roi	btd-gap2_z3_t55s_E7	btd	homozygote	lateral	left	TRUE	mid	EF	FALSE	83592	6538.2	7
btd-gap_z3_t55s_E8_CARE_s22_0x0_w1762_h966_flipn_f32-101.1.roi	btd-gap_z3_t55s_E8	btd	homozygote	lateral	left	TRUE	mid	EF	FALSE	38869	3070.87	8
btd-hisgap1_E8_CARE_s22_0x0_w1619_h931_fliph_f81-150.1.roi	btd-hisgap1_E8	btd	homozygote	lateral	left	TRUE	mid	EF	FALSE	24273	1696.38	8
btd-hisgap1_E8_CARE_s22_0x0_w1619_h931_fliph_f81-150.2.roi	btd-hisgap1_E8	btd	homozygote	lateral	left	TRUE	mid	EF	FALSE	18299	1372.49	8
btd-gap_z3_t55s_E14_CARE_s24_0x0_w1685_h998_flipn_f18-87.2.roi	btd-gap_z3_t55s_E14	btd	homozygote	lateral	left	TRUE	mid	EF	FALSE	54000	4319.15	14
btd-gap_z3_t55s_E6_CARE_s25_0x0_w1618_h927_fliph_f17-86.4.roi	btd-gap_z3_t55s_E6	btd	homozygote	lateral	left	TRUE	post	EF	FALSE	7789	679.888	6
btd-gap_z3_t55s_E8_CARE_s22_0x0_w1762_h966_flipn_f32-101.2.roi	btd-gap_z3_t55s_E8	btd	homozygote	lateral	left	TRUE	post	EF	FALSE	46850	3888.24	8
btd-hisgap1_E8_CARE_s22_0x0_w1619_h931_fliph_f81-150.3.roi	btd-hisgap1_E8	btd	homozygote	lateral	left	TRUE	post	EF	FALSE	22664	1810.19	8
eve-Gap_1_t45s_z3_E11_CARE_s14_0x0_w1813_h992_flipn_f48-117.1.roi	eve-Gap_1_t45s_z3_E11	eve	homozygote	lateral	left	TRUE	ant	EF	FALSE	78820	4604.26	11
eve-Gap1_t60s_z3_E2_CARE_s22_0x0_w1797_h1014_flipn_f6-75.1.roi	eve-Gap1_t60s_z3_E2	eve	homozygote	lateral	left	TRUE	mid	EF	FALSE	14446	963.516	2
eve-Gap1_t60s_z3_E12_CARE_s19_0x0_w1877_h1008_flipn_f6-75.1.roi	eve-Gap1_t60s_z3_E12	eve	homozygote	lateral	left	TRUE	mid	EF	FALSE	93933	6536.08	12
eve-Gap1_t60s_z3_E2_CARE_s22_0x0_w1797_h1014_flipn_f6-75.2.roi	eve-Gap1_t60s_z3_E2	eve	homozygote	lateral	left	TRUE	post	EF	FALSE	15868	1192.55	2
eve-Gap_1_t45s_z3_E11_CARE_s14_0x0_w1813_h992_flipn_f48-117.2.roi	eve-Gap_1_t45s_z3_E11	eve	homozygote	lateral	left	TRUE	post	EF	FALSE	52348	3917.27	11
eve-Gap1_t60s_z3_E12_CARE_s19_0x0_w1877_h1008_flipn_f6-75.2.roi	eve-Gap1_t60s_z3_E12	eve	homozygote	lateral	left	TRUE	post	EF	FALSE	17080	1325.25	12
eve-Gap_1_E13_CARE_s14_0x0_w1867_h1068_fliph_f11-80.1.roi	eve-Gap_1_E13	eve	homozygote	lateral	left	TRUE	post	EF	FALSE	52938	3881.42	13
prd-Gap_1_t60s_E2_CARE_s19_0x0_w1695_h1010_fliph_f47-116.1.roi	prd-Gap_1_t60s_E2	prd	heterozygote	lateral	left	TRUE	ant	EF	FALSE	11470	773.229	2
prd-Gap_1_t60s_E3_CARE_s22_0x0_w1544_h998_fliph_f49-118.1.roi	prd-Gap_1_t60s_E3	prd	heterozygote	lateral	left	TRUE	ant	EF	FALSE	9455	664.278	3
prd-Gap_1_t60s_E5_CARE_s22_0x0_w1800_h1032_fliph_f50-119.1.roi	prd-Gap_1_t60s_E5	prd	heterozygote	lateral	left	TRUE	ant	EF	FALSE	13682	883.406	5
prd-Gap_1_t60s_E8_CARE_s19_0x0_w1705_h1012_flipn_f53-122.1.roi	prd-Gap_1_t60s_E8	prd	heterozygote	lateral	left	TRUE	ant	EF	FALSE	8779	548.913	8
prd-Gap_1_t60s_E11_CARE_s24_0x0_w1732_h1000_flipn_f30-99.1.roi	prd-Gap_1_t60s_E11	prd	heterozygote	lateral	left	TRUE	ant	EF	FALSE	31499	1825.48	11
prd-Gap_1_t60s_E2_CARE_s19_0x0_w1695_h1010_fliph_f47-116.3.roi	prd-Gap_1_t60s_E2	prd	heterozygote	lateral	left	TRUE	post	EF	FALSE	3547	302.902	2
prd-Gap_1_t60s_E11_CARE_s24_0x0_w1732_h1000_flipn_f30-99.3.roi	prd-Gap_1_t60s_E11	prd	heterozygote	lateral	left	TRUE	post	EF	FALSE	8018	653.838	11
prd-Gap_1_t60s_E4_CARE_s19_0x0_w1743_h984_flipn_f46-115.1.roi	prd-Gap_1_t60s_E4	prd	homozygote	lateral	left	TRUE	ant	EF	FALSE	12364	808.725	4
prd-Gap_1_t60s_E9_CARE_s24_0x0_w1756_h1014_flipn_f55-124.1.roi	prd-Gap_1_t60s_E9	prd	homozygote	lateral	left	TRUE	ant	EF	FALSE	31822	1774.15	9
prd-Gap_1_t60s_E10_CARE_s24_0x224_w1706_h998_flipv_f43-112.1.roi	prd-Gap_1_t60s_E10	prd	homozygote	lateral	left	TRUE	ant	EF	FALSE	4039	258.17	10
prd-Gap_1_t60s_E12_CARE_s20_0x0_w1709_h978_fliph_f47-116.1.roi	prd-Gap_1_t60s_E12	prd	homozygote	lateral	left	TRUE	ant	EF	FALSE	9866	644.278	12
prd-Gap_1_t60s_E4_CARE_s19_0x0_w1743_h984_flipn_f46-115.2.roi	prd-Gap_1_t60s_E4	prd	homozygote	lateral	left	TRUE	mid	EF	FALSE	42148	3325.15	4
prd-Gap_1_t60s_E9_CARE_s24_0x0_w1756_h1014_flipn_f55-124.2.roi	prd-Gap_1_t60s_E9	prd	homozygote	lateral	left	TRUE	mid	EF	FALSE	20833	1544.18	9
prd-Gap_1_t60s_E12_CARE_s20_0x0_w1709_h978_fliph_f47-116.2.roi	prd-Gap_1_t60s_E12	prd	homozygote	lateral	left	TRUE	mid	EF	FALSE	15601	1240.93	12
prd-Gap_1_t60s_E16_CARE_s24_0x26_w1678_h964_flipn_f43-112.1.roi	prd-Gap_1_t60s_E16	prd	homozygote	lateral	left	TRUE	mid	EF	FALSE	22335	1744.22	16
prd-Gap_1_t60s_E9_CARE_s24_0x0_w1756_h1014_flipn_f55-124.3.roi	prd-Gap_1_t60s_E9	prd	homozygote	lateral	left	TRUE	post	EF	FALSE	3947	329.856	9

## Sheet: FigED2i, Fold Types
Embryo	Stock	Genotype	View	Side	Fold	Position	Type
rgap_1b_z3_t60s_E1	wt	wildtype	lateral	left	TRUE	ant	EF
rgap_1b_z3_t60s_E3	wt	wildtype	lateral	left	TRUE	ant	EF
rgap_1b_z3_t60s_E4	wt	wildtype	lateral	left	TRUE	ant	EF
rgap_1b_z3_t60s_E6	wt	wildtype	lateral	left	TRUE	ant	EF
rgap_1b_z3_t60s_E7	wt	wildtype	lateral	left	TRUE	ant	EF
rgap_1b_z3_t60s_E11	wt	wildtype	lateral	left	TRUE	ant	EF
rgap_1b_z3_t60s_E14	wt	wildtype	lateral	left	TRUE	ant	EF
rgap_1b_z3_t60s_E15	wt	wildtype	lateral	left	TRUE	ant	EF
rgap_1b_z3_t60s_E16	wt	wildtype	lateral	left	TRUE	ant	EF
rgap_1b_z3_t60s_E17	wt	wildtype	lateral	left	TRUE	ant	EF
rgap_dorsal_1_z3_t60s_E13	wt	wildtype	dorsal	right	TRUE	ant	EF
rgap_dorsal_1_z3_t60s_E15	wt	wildtype	dorsal	left	TRUE	ant	EF
rgap_1b_z3_t60s_E1	wt	wildtype	lateral	left	TRUE	mid	CF
rgap_1b_z3_t60s_E2	wt	wildtype	lateral	left	TRUE	mid	CF
rgap_1b_z3_t60s_E3	wt	wildtype	lateral	left	TRUE	mid	CF
rgap_1b_z3_t60s_E4	wt	wildtype	lateral	left	TRUE	mid	CF
rgap_1b_z3_t60s_E5	wt	wildtype	lateral	left	TRUE	mid	CF
rgap_1b_z3_t60s_E6	wt	wildtype	lateral	left	TRUE	mid	CF
rgap_1b_z3_t60s_E7	wt	wildtype	lateral	left	TRUE	mid	CF
rgap_1b_z3_t60s_E8	wt	wildtype	lateral	left	TRUE	mid	CF
rgap_1b_z3_t60s_E9	wt	wildtype	lateral	left	TRUE	mid	CF
rgap_1b_z3_t60s_E11	wt	wildtype	lateral	left	TRUE	mid	CF
rgap_1b_z3_t60s_E12	wt	wildtype	lateral	left	TRUE	mid	CF
rgap_1b_z3_t60s_E13	wt	wildtype	lateral	left	TRUE	mid	CF
rgap_1b_z3_t60s_E14	wt	wildtype	lateral	left	TRUE	mid	CF
rgap_1b_z3_t60s_E15	wt	wildtype	lateral	left	TRUE	mid	CF
rgap_1b_z3_t60s_E16	wt	wildtype	lateral	left	TRUE	mid	CF
rgap_1b_z3_t60s_E17	wt	wildtype	lateral	left	TRUE	mid	CF
rgap_dorsal_1_z3_t60s_E4	wt	wildtype	dorsal	left	TRUE	mid	CF
rgap_dorsal_1_z3_t60s_E4	wt	wildtype	dorsal	right	TRUE	mid	CF
rgap_dorsal_1_z3_t60s_E5	wt	wildtype	dorsal	right	TRUE	mid	CF
rgap_dorsal_1_z3_t60s_E5	wt	wildtype	dorsal	left	TRUE	mid	CF
rgap_dorsal_1_z3_t60s_E6	wt	wildtype	dorsal	right	TRUE	mid	CF
rgap_dorsal_1_z3_t60s_E6	wt	wildtype	dorsal	left	TRUE	mid	CF
rgap_dorsal_1_z3_t60s_E7	wt	wildtype	dorsal	left	TRUE	mid	CF
rgap_dorsal_1_z3_t60s_E7	wt	wildtype	dorsal	right	TRUE	mid	CF
rgap_dorsal_1_z3_t60s_E8	wt	wildtype	dorsal	right	TRUE	mid	CF
rgap_dorsal_1_z3_t60s_E8	wt	wildtype	dorsal	left	TRUE	mid	CF
rgap_dorsal_1_z3_t60s_E9	wt	wildtype	dorsal	right	TRUE	mid	CF
rgap_dorsal_1_z3_t60s_E9	wt	wildtype	dorsal	left	TRUE	mid	CF
rgap_dorsal_1_z3_t60s_E10	wt	wildtype	dorsal	right	TRUE	mid	CF
rgap_dorsal_1_z3_t60s_E10	wt	wildtype	dorsal	left	TRUE	mid	CF
rgap_dorsal_1_z3_t60s_E11	wt	wildtype	dorsal	left	TRUE	mid	CF
rgap_dorsal_1_z3_t60s_E11	wt	wildtype	dorsal	right	TRUE	mid	CF
rgap_dorsal_1_z3_t60s_E12	wt	wildtype	dorsal	right	TRUE	mid	CF
rgap_dorsal_1_z3_t60s_E12	wt	wildtype	dorsal	left	TRUE	mid	CF
rgap_dorsal_1_z3_t60s_E13	wt	wildtype	dorsal	right	TRUE	mid	CF
rgap_dorsal_1_z3_t60s_E13	wt	wildtype	dorsal	left	TRUE	mid	CF
rgap_dorsal_1_z3_t60s_E14	wt	wildtype	dorsal	right	TRUE	mid	CF
rgap_dorsal_1_z3_t60s_E14	wt	wildtype	dorsal	left	TRUE	mid	CF
rgap_dorsal_1_z3_t60s_E15	wt	wildtype	dorsal	right	TRUE	mid	CF
rgap_dorsal_1_z3_t60s_E15	wt	wildtype	dorsal	left	TRUE	mid	CF
rgap_dorsal_1_z3_t60s_E16	wt	wildtype	dorsal	left	TRUE	mid	CF
rgap_dorsal_1_z3_t60s_E16	wt	wildtype	dorsal	right	TRUE	mid	CF
rgap_dorsal_1_z3_t60s_E17	wt	wildtype	dorsal	right	TRUE	mid	CF
rgap_dorsal_1_z3_t60s_E17	wt	wildtype	dorsal	left	TRUE	mid	CF
rgap_dorsal_1_z3_t60s_E18	wt	wildtype	dorsal	right	TRUE	mid	CF
rgap_dorsal_1_z3_t60s_E18	wt	wildtype	dorsal	left	TRUE	mid	CF
rgap_dorsal_1_z3_t60s_E19	wt	wildtype	dorsal	right	TRUE	mid	CF
rgap_dorsal_1_z3_t60s_E19	wt	wildtype	dorsal	left	TRUE	mid	CF
rgap_dorsal_1_z3_t60s_E20	wt	wildtype	dorsal	right	TRUE	mid	CF
rgap_dorsal_1_z3_t60s_E20	wt	wildtype	dorsal	left	TRUE	mid	CF
rgap_dorsal_1_z3_t60s_E21	wt	wildtype	dorsal	right	TRUE	mid	CF
rgap_dorsal_1_z3_t60s_E21	wt	wildtype	dorsal	left	TRUE	mid	CF
rgap_dorsal_1_z3_t60s_E22	wt	wildtype	dorsal	right	TRUE	mid	CF
rgap_dorsal_1_z3_t60s_E22	wt	wildtype	dorsal	left	TRUE	mid	CF
rgap_dorsal_1_z3_t60s_E23	wt	wildtype	dorsal	right	TRUE	mid	CF
rgap_dorsal_1_z3_t60s_E23	wt	wildtype	dorsal	left	TRUE	mid	CF
rgap_1b_z3_t60s_E3	wt	wildtype	lateral	left	TRUE	post	EF
rgap_1b_z3_t60s_E5	wt	wildtype	lateral	left	TRUE	post	EF
rgap_1b_z3_t60s_E11	wt	wildtype	lateral	left	TRUE	post	EF
rgap_1b_z3_t60s_E16	wt	wildtype	lateral	left	TRUE	post	EF
rgap_dorsal_1_z3_t60s_E4	wt	wildtype	dorsal	right	TRUE	post	EF
rgap_dorsal_1_z3_t60s_E5	wt	wildtype	dorsal	right	TRUE	post	EF
rgap_dorsal_1_z3_t60s_E5	wt	wildtype	dorsal	left	TRUE	post	EF
rgap_dorsal_1_z3_t60s_E6	wt	wildtype	dorsal	right	TRUE	post	EF
rgap_dorsal_1_z3_t60s_E6	wt	wildtype	dorsal	left	TRUE	post	EF
rgap_dorsal_1_z3_t60s_E7	wt	wildtype	dorsal	right	TRUE	post	EF
rgap_dorsal_1_z3_t60s_E8	wt	wildtype	dorsal	left	TRUE	post	EF
rgap_dorsal_1_z3_t60s_E8	wt	wildtype	dorsal	right	TRUE	post	EF
rgap_dorsal_1_z3_t60s_E10	wt	wildtype	dorsal	left	TRUE	post	EF
rgap_dorsal_1_z3_t60s_E11	wt	wildtype	dorsal	left	TRUE	post	EF
rgap_dorsal_1_z3_t60s_E12	wt	wildtype	dorsal	right	TRUE	post	EF
rgap_dorsal_1_z3_t60s_E13	wt	wildtype	dorsal	left	TRUE	post	EF
rgap_dorsal_1_z3_t60s_E14	wt	wildtype	dorsal	right	TRUE	post	EF
rgap_dorsal_1_z3_t60s_E14	wt	wildtype	dorsal	left	TRUE	post	EF
rgap_dorsal_1_z3_t60s_E16	wt	wildtype	dorsal	right	TRUE	post	EF
rgap_dorsal_1_z3_t60s_E17	wt	wildtype	dorsal	right	TRUE	post	EF
rgap_dorsal_1_z3_t60s_E17	wt	wildtype	dorsal	left	TRUE	post	EF
rgap_dorsal_1_z3_t60s_E18	wt	wildtype	dorsal	left	TRUE	post	EF
rgap_dorsal_1_z3_t60s_E18	wt	wildtype	dorsal	right	TRUE	post	EF
rgap_dorsal_1_z3_t60s_E19	wt	wildtype	dorsal	right	TRUE	post	EF
rgap_dorsal_1_z3_t60s_E19	wt	wildtype	dorsal	left	TRUE	post	EF
rgap_dorsal_1_z3_t60s_E21	wt	wildtype	dorsal	right	TRUE	post	EF
rgap_dorsal_1_z3_t60s_E21	wt	wildtype	dorsal	left	TRUE	post	EF
rgap_dorsal_1_z3_t60s_E22	wt	wildtype	dorsal	right	TRUE	post	EF
btd-gap_z3_t55s_E3	btd	heterozygote	lateral	left	TRUE	mid	CF
btd-hisgap1_E7	btd	heterozygote	lateral	left	TRUE	mid	CF
btd-gap2_z3_t55s_E8	btd	heterozygote	lateral	left	TRUE	mid	CF
btd-gap_z3_t55s_E10	btd	heterozygote	lateral	left	TRUE	mid	CF
btd-gap_z3_t55s_E12	btd	heterozygote	lateral	left	TRUE	mid	CF
btd-gap2_z3_t55s_E12	btd	heterozygote	lateral	left	TRUE	mid	CF
btd-gap_dorsal_1_z1.5_t51s_E1	btd	heterozygote	dorsal	left	TRUE	mid	CF
btd-gap_dorsal_1_z1.5_t51s_E1	btd	heterozygote	dorsal	right	TRUE	mid	CF
btd-gap_dorsal_1_z3_t45s_E1	btd	heterozygote	dorsal	left	TRUE	mid	CF
btd-gap_dorsal_1_z3_t45s_E1	btd	heterozygote	dorsal	right	TRUE	mid	CF
btd-gap_dorsal1_z3_t51s_E1	btd	heterozygote	dorsal	left	TRUE	mid	CF
btd-gap_dorsal1_z3_t51s_E1	btd	heterozygote	dorsal	right	TRUE	mid	CF
btd-gap_dorsal_1_z3_t45s_E2	btd	heterozygote	dorsal	left	TRUE	mid	CF
btd-gap_dorsal_1_z3_t45s_E2	btd	heterozygote	dorsal	right	TRUE	mid	CF
btd-gap_dorsal_1_z3_t45s_E3	btd	heterozygote	dorsal	left	TRUE	mid	CF
btd-gap_dorsal_1_z3_t45s_E3	btd	heterozygote	dorsal	right	TRUE	mid	CF
btd-gap_dorsal1_z3_t51s_E3	btd	heterozygote	dorsal	left	TRUE	mid	CF
btd-gap_dorsal1_z3_t51s_E3	btd	heterozygote	dorsal	right	TRUE	mid	CF
btd-gap_dorsal_1_z1.5_t51s_E4	btd	heterozygote	dorsal	left	TRUE	mid	CF
btd-gap_dorsal_1_z1.5_t51s_E4	btd	heterozygote	dorsal	right	TRUE	mid	CF
btd-gap_dorsal1_z3_t51s_E4	btd	heterozygote	dorsal	left	TRUE	mid	CF
btd-gap_dorsal1_z3_t51s_E4	btd	heterozygote	dorsal	right	TRUE	mid	CF
btd-gap_dorsal_1_z1.5_t51s_E5	btd	heterozygote	dorsal	left	TRUE	mid	CF
btd-gap_dorsal_1_z1.5_t51s_E5	btd	heterozygote	dorsal	right	TRUE	mid	CF
btd-gap_dorsal1_z3_t51s_E5	btd	heterozygote	dorsal	left	TRUE	mid	CF
btd-gap_dorsal1_z3_t51s_E5	btd	heterozygote	dorsal	right	TRUE	mid	CF
btd-gap_dorsal_1_z3_t45s_E6	btd	heterozygote	dorsal	left	TRUE	mid	CF
btd-gap_dorsal_1_z3_t45s_E6	btd	heterozygote	dorsal	right	TRUE	mid	CF
btd-gap_dorsal1_z3_t51s_E6	btd	heterozygote	dorsal	left	TRUE	mid	CF
btd-gap_dorsal1_z3_t51s_E6	btd	heterozygote	dorsal	right	TRUE	mid	CF
btd-gap_dorsal_1_z3_t45s_E7	btd	heterozygote	dorsal	left	TRUE	mid	CF
btd-gap_dorsal_1_z3_t45s_E7	btd	heterozygote	dorsal	right	TRUE	mid	CF
btd-gap_dorsal_1_z1.5_t51s_E8	btd	heterozygote	dorsal	left	TRUE	mid	CF
btd-gap_dorsal_1_z1.5_t51s_E8	btd	heterozygote	dorsal	right	TRUE	mid	CF
btd-gap_dorsal_1_z3_t45s_E8	btd	heterozygote	dorsal	left	TRUE	mid	CF
btd-gap_dorsal_1_z3_t45s_E8	btd	heterozygote	dorsal	right	TRUE	mid	CF
btd-gap_dorsal1_z3_t51s_E8	btd	heterozygote	dorsal	left	TRUE	mid	CF
btd-gap_dorsal1_z3_t51s_E8	btd	heterozygote	dorsal	right	TRUE	mid	CF
btd-gap_dorsal1_z3_t51s_E9	btd	heterozygote	dorsal	left	TRUE	mid	CF
btd-gap_dorsal1_z3_t51s_E9	btd	heterozygote	dorsal	right	TRUE	mid	CF
btd-gap_dorsal_1_z3_t45s_E10	btd	heterozygote	dorsal	left	TRUE	mid	CF
btd-gap_dorsal_1_z3_t45s_E10	btd	heterozygote	dorsal	right	TRUE	mid	CF
btd-gap_dorsal1_z3_t51s_E10	btd	heterozygote	dorsal	left	TRUE	mid	CF
btd-gap_dorsal1_z3_t51s_E10	btd	heterozygote	dorsal	right	TRUE	mid	CF
btd-gap_dorsal_1_z1.5_t51s_E11	btd	heterozygote	dorsal	left	TRUE	mid	CF
btd-gap_dorsal_1_z1.5_t51s_E11	btd	heterozygote	dorsal	right	TRUE	mid	CF
btd-gap_dorsal1_z3_t51s_E11	btd	heterozygote	dorsal	left	TRUE	mid	CF
btd-gap_dorsal1_z3_t51s_E11	btd	heterozygote	dorsal	right	TRUE	mid	CF
btd-gap_dorsal_1_z3_t45s_E12	btd	heterozygote	dorsal	left	TRUE	mid	CF
btd-gap_dorsal_1_z3_t45s_E12	btd	heterozygote	dorsal	right	TRUE	mid	CF
btd-gap_dorsal_1_z1.5_t51s_E13	btd	heterozygote	dorsal	left	TRUE	mid	CF
btd-gap_dorsal_1_z1.5_t51s_E13	btd	heterozygote	dorsal	right	TRUE	mid	CF
btd-gap_dorsal_1_z3_t45s_E13	btd	heterozygote	dorsal	left	TRUE	mid	CF
btd-gap_dorsal_1_z3_t45s_E13	btd	heterozygote	dorsal	right	TRUE	mid	CF
btd-gap_dorsal_1_z1.5_t51s_E14	btd	heterozygote	dorsal	left	TRUE	mid	CF
btd-gap_dorsal_1_z1.5_t51s_E14	btd	heterozygote	dorsal	right	TRUE	mid	CF
btd-gap_dorsal_1_z3_t45s_E15	btd	heterozygote	dorsal	right	TRUE	mid	CF
btd-gap_dorsal_1_z3_t45s_E15	btd	heterozygote	dorsal	left	TRUE	mid	CF
btd-gap_dorsal_1_z1.5_t51s_E15	btd	heterozygote	dorsal	left	TRUE	mid	CF
btd-gap_dorsal_1_z1.5_t51s_E15	btd	heterozygote	dorsal	right	TRUE	mid	CF
btd-gap_dorsal_1_z1.5_t51s_E5	btd	heterozygote	dorsal	left	TRUE	post	EF
btd-gap_dorsal1_z3_t51s_E5	btd	heterozygote	dorsal	right	TRUE	post	EF
btd-gap_dorsal_1_z3_t45s_E6	btd	heterozygote	dorsal	right	TRUE	post	EF
btd-gap_dorsal_1_z3_t45s_E8	btd	heterozygote	dorsal	right	TRUE	post	EF
btd-gap_dorsal_1_z3_t45s_E12	btd	heterozygote	dorsal	right	TRUE	post	EF
btd-gap_dorsal_1_z3_t45s_E13	btd	heterozygote	dorsal	left	TRUE	post	EF
btd-gap_z3_t55s_E6	btd	homozygote	lateral	left	TRUE	ant	EF
btd-gap2_z3_t55s_E7	btd	homozygote	lateral	left	TRUE	ant	EF
btd-gap_z3_t55s_E14	btd	homozygote	lateral	left	TRUE	ant	EF
btd-gap_dorsal_1_z3_t45s_E4	btd	homozygote	dorsal	left	TRUE	ant	EF
btd-gap_dorsal_1_z3_t45s_E5	btd	homozygote	dorsal	left	TRUE	ant	EF
btd-gap_dorsal_1_z3_t45s_E5	btd	homozygote	dorsal	right	TRUE	ant	EF
btd-gap_dorsal_1_z3_t45s_E14	btd	homozygote	dorsal	left	TRUE	ant	EF
btd-gap_z3_t55s_E6	btd	homozygote	lateral	left	TRUE	mid	EF
btd-gap2_z3_t55s_E7	btd	homozygote	lateral	left	TRUE	mid	EF
btd-gap_z3_t55s_E8	btd	homozygote	lateral	left	TRUE	mid	EF
btd-hisgap1_E8	btd	homozygote	lateral	left	TRUE	mid	EF
btd-hisgap1_E8	btd	homozygote	lateral	left	TRUE	mid	EF
btd-gap_z3_t55s_E14	btd	homozygote	lateral	left	TRUE	mid	EF
btd-gap_dorsal_1_z1.5_t51s_E2	btd	homozygote	dorsal	left	TRUE	mid	EF
btd-gap_dorsal_1_z1.5_t51s_E2	btd	homozygote	dorsal	left	TRUE	mid	EF
btd-gap_dorsal_1_z1.5_t51s_E2	btd	homozygote	dorsal	right	TRUE	mid	EF
btd-gap_dorsal_1_z3_t45s_E4	btd	homozygote	dorsal	left	TRUE	mid	EF
btd-gap_dorsal_1_z3_t45s_E4	btd	homozygote	dorsal	right	TRUE	mid	EF
btd-gap_dorsal_1_z3_t45s_E5	btd	homozygote	dorsal	left	TRUE	mid	EF
btd-gap_dorsal_1_z1.5_t51s_E6	btd	homozygote	dorsal	left	TRUE	mid	EF
btd-gap_dorsal_1_z1.5_t51s_E6	btd	homozygote	dorsal	right	TRUE	mid	EF
btd-gap_dorsal_1_z1.5_t51s_E10	btd	homozygote	dorsal	left	TRUE	mid	EF
btd-gap_dorsal_1_z1.5_t51s_E10	btd	homozygote	dorsal	right	TRUE	mid	EF
btd-gap_dorsal1_z3_t51s_E12	btd	homozygote	dorsal	left	TRUE	mid	EF
btd-gap_dorsal1_z3_t51s_E12	btd	homozygote	dorsal	right	TRUE	mid	EF
btd-gap_dorsal_1_z3_t45s_E14	btd	homozygote	dorsal	left	TRUE	mid	EF
btd-gap_dorsal_1_z3_t45s_E14	btd	homozygote	dorsal	right	TRUE	mid	EF
btd-gap_z3_t55s_E6	btd	homozygote	lateral	left	TRUE	post	EF
btd-gap_z3_t55s_E8	btd	homozygote	lateral	left	TRUE	post	EF
btd-hisgap1_E8	btd	homozygote	lateral	left	TRUE	post	EF
btd-gap_dorsal_1_z1.5_t51s_E2	btd	homozygote	dorsal	left	TRUE	post	EF
btd-gap_dorsal_1_z1.5_t51s_E2	btd	homozygote	dorsal	right	TRUE	post	EF
btd-gap_dorsal_1_z3_t45s_E4	btd	homozygote	dorsal	left	TRUE	post	EF
btd-gap_dorsal_1_z3_t45s_E5	btd	homozygote	dorsal	right	TRUE	post	EF
btd-gap_dorsal_1_z1.5_t51s_E6	btd	homozygote	dorsal	left	TRUE	post	EF
btd-gap_dorsal_1_z1.5_t51s_E6	btd	homozygote	dorsal	right	TRUE	post	EF
btd-gap_dorsal_1_z1.5_t51s_E10	btd	homozygote	dorsal	left	TRUE	post	EF
btd-gap_dorsal_1_z1.5_t51s_E10	btd	homozygote	dorsal	right	TRUE	post	EF
btd-gap_dorsal1_z3_t51s_E12	btd	homozygote	dorsal	left	TRUE	post	EF
btd-gap_dorsal1_z3_t51s_E12	btd	homozygote	dorsal	right	TRUE	post	EF
btd-gap2_z3_t55s_E14	btd	homozygote	lateral	left	FALSE	NA	NA
eve-gap_dorsal_1_z3_t52s_E8	eve	heterozygote	dorsal	right	TRUE	ant	EF
eve-Gap_1_t45s_z3_E1	eve	heterozygote	lateral	left	TRUE	mid	CF
eve-Gap_1_t45s_z3_E4	eve	heterozygote	lateral	left	TRUE	mid	CF
eve-Gap1_t60s_z3_E4	eve	heterozygote	lateral	left	TRUE	mid	CF
eve-Gap1_t60s_z3_E5	eve	heterozygote	lateral	left	TRUE	mid	CF
eve-Gap1_t60s_z3_E9	eve	heterozygote	lateral	left	TRUE	mid	CF
eve-Gap1_t60s_z3_E11	eve	heterozygote	lateral	left	TRUE	mid	CF
eve-Gap1_t60s_z3_E16	eve	heterozygote	lateral	left	TRUE	mid	CF
eve-gap_dorsal_1_z3_t52s_E1	eve	heterozygote	dorsal	left	TRUE	mid	CF
eve-gap_dorsal_1_z3_t52s_E1	eve	heterozygote	dorsal	right	TRUE	mid	CF
eve-gap_dorsal_1_z3_t52s_E2	eve	heterozygote	dorsal	left	TRUE	mid	CF
eve-gap_dorsal_1_z3_t52s_E2	eve	heterozygote	dorsal	right	TRUE	mid	CF
eve-gap_dorsal_2_z3_t53s_E2	eve	heterozygote	dorsal	left	TRUE	mid	CF
eve-gap_dorsal_2_z3_t53s_E2	eve	heterozygote	dorsal	right	TRUE	mid	CF
eve-gap_dorsal_2_z3_t53s_E3	eve	heterozygote	dorsal	left	TRUE	mid	CF
eve-gap_dorsal_2_z3_t53s_E3	eve	heterozygote	dorsal	right	TRUE	mid	CF
eve-gap_dorsal_1_z3_t52s_E4	eve	heterozygote	dorsal	left	TRUE	mid	CF
eve-gap_dorsal_1_z3_t52s_E4	eve	heterozygote	dorsal	right	TRUE	mid	CF
eve-gap_dorsal_2_z3_t53s_E5	eve	heterozygote	dorsal	left	TRUE	mid	CF
eve-gap_dorsal_2_z3_t53s_E5	eve	heterozygote	dorsal	right	TRUE	mid	CF
eve-gap_dorsal_1_z3_t52s_E8	eve	heterozygote	dorsal	left	TRUE	mid	CF
eve-gap_dorsal_1_z3_t52s_E8	eve	heterozygote	dorsal	right	TRUE	mid	CF
eve-gap_dorsal_2_z3_t53s_E9	eve	heterozygote	dorsal	right	TRUE	mid	CF
eve-gap_dorsal_2_z3_t53s_E9	eve	heterozygote	dorsal	left	TRUE	mid	CF
eve-gap_dorsal_1_z3_t52s_E10	eve	heterozygote	dorsal	left	TRUE	mid	CF
eve-gap_dorsal_1_z3_t52s_E10	eve	heterozygote	dorsal	right	TRUE	mid	CF
eve-gap_dorsal_1_z3_t52s_E11	eve	heterozygote	dorsal	left	TRUE	mid	CF
eve-gap_dorsal_1_z3_t52s_E11	eve	heterozygote	dorsal	right	TRUE	mid	CF
eve-gap_dorsal_2_z3_t53s_E11	eve	heterozygote	dorsal	left	TRUE	mid	CF
eve-gap_dorsal_2_z3_t53s_E11	eve	heterozygote	dorsal	right	TRUE	mid	CF
eve-gap_dorsal_1_z3_t52s_E12	eve	heterozygote	dorsal	left	TRUE	mid	CF
eve-gap_dorsal_1_z3_t52s_E12	eve	heterozygote	dorsal	right	TRUE	mid	CF
eve-gap_dorsal_2_z3_t53s_E12	eve	heterozygote	dorsal	left	TRUE	mid	CF
eve-gap_dorsal_2_z3_t53s_E12	eve	heterozygote	dorsal	right	TRUE	mid	CF
eve-gap_dorsal_2_z3_t53s_E13	eve	heterozygote	dorsal	left	TRUE	mid	CF
eve-gap_dorsal_2_z3_t53s_E13	eve	heterozygote	dorsal	right	TRUE	mid	CF
eve-gap_dorsal_1_z3_t52s_E15	eve	heterozygote	dorsal	right	TRUE	mid	CF
eve-gap_dorsal_1_z3_t52s_E15	eve	heterozygote	dorsal	left	TRUE	mid	CF
eve-gap_dorsal_2_z3_t53s_E15	eve	heterozygote	dorsal	left	TRUE	mid	CF
eve-gap_dorsal_2_z3_t53s_E15	eve	heterozygote	dorsal	right	TRUE	mid	CF
eve-gap_dorsal_1_z3_t52s_E17	eve	heterozygote	dorsal	left	TRUE	mid	CF
eve-gap_dorsal_1_z3_t52s_E17	eve	heterozygote	dorsal	right	TRUE	mid	CF
eve-gap_dorsal_2_z3_t53s_E17	eve	heterozygote	dorsal	left	TRUE	mid	CF
eve-gap_dorsal_2_z3_t53s_E17	eve	heterozygote	dorsal	right	TRUE	mid	CF
eve-gap_dorsal_2_z3_t53s_E19	eve	heterozygote	dorsal	left	TRUE	mid	CF
eve-gap_dorsal_2_z3_t53s_E19	eve	heterozygote	dorsal	right	TRUE	mid	CF
eve-Gap1_t60s_z3_E4	eve	heterozygote	lateral	left	TRUE	post	EF
eve-Gap1_t60s_z3_E5	eve	heterozygote	lateral	left	TRUE	post	EF
eve-Gap1_t60s_z3_E9	eve	heterozygote	lateral	left	TRUE	post	EF
eve-Gap1_t60s_z3_E16	eve	heterozygote	lateral	left	TRUE	post	EF
eve-gap_dorsal_2_z3_t53s_E11	eve	heterozygote	dorsal	left	TRUE	post	EF
eve-gap_dorsal_2_z3_t53s_E11	eve	heterozygote	dorsal	right	TRUE	post	EF
eve-gap_dorsal_1_z3_t52s_E17	eve	heterozygote	dorsal	right	TRUE	post	EF
eve-Gap_1_t45s_z3_E11	eve	homozygote	lateral	left	TRUE	ant	EF
eve-gap_dorsal_1_z3_t52s_E9	eve	homozygote	dorsal	left	TRUE	ant	EF
eve-gap_dorsal_1_z3_t52s_E9	eve	homozygote	dorsal	left	TRUE	ant	EF
eve-gap_dorsal_1_z3_t52s_E9	eve	homozygote	dorsal	right	TRUE	ant	EF
eve-gap_dorsal_2_z3_t53s_E14	eve	homozygote	dorsal	left	TRUE	ant	EF
eve-gap_dorsal_2_z3_t53s_E14	eve	homozygote	dorsal	right	TRUE	ant	EF
eve-gap_dorsal_1_z3_t52s_E19	eve	homozygote	dorsal	left	TRUE	ant	EF
eve-Gap1_t60s_z3_E2	eve	homozygote	lateral	left	TRUE	mid	EF
eve-Gap1_t60s_z3_E3	eve	homozygote	lateral	left	TRUE	mid	EF
eve-Gap1_t60s_z3_E12	eve	homozygote	lateral	left	TRUE	mid	EF
eve-gap_dorsal_2_z3_t53s_E4	eve	homozygote	dorsal	right	TRUE	mid	EF
eve-gap_dorsal_1_z3_t52s_E9	eve	homozygote	dorsal	left	TRUE	mid	EF
eve-gap_dorsal_1_z3_t52s_E9	eve	homozygote	dorsal	right	TRUE	mid	EF
eve-gap_dorsal_1_z3_t52s_E13	eve	homozygote	dorsal	right	TRUE	mid	EF
eve-gap_dorsal_1_z3_t52s_E13	eve	homozygote	dorsal	left	TRUE	mid	EF
eve-gap_dorsal_1_z3_t52s_E19	eve	homozygote	dorsal	right	TRUE	mid	EF
eve-Gap1_t60s_z3_E2	eve	homozygote	lateral	left	TRUE	post	EF
eve-Gap1_t60s_z3_E3	eve	homozygote	lateral	left	TRUE	post	EF
eve-Gap_1_t45s_z3_E11	eve	homozygote	lateral	left	TRUE	post	EF
eve-Gap1_t60s_z3_E12	eve	homozygote	lateral	left	TRUE	post	EF
eve-Gap_1_E13	eve	homozygote	lateral	left	TRUE	post	EF
eve-gap_dorsal_2_z3_t53s_E4	eve	homozygote	dorsal	left	TRUE	post	EF
eve-gap_dorsal_2_z3_t53s_E4	eve	homozygote	dorsal	right	TRUE	post	EF
eve-gap_dorsal_1_z3_t52s_E9	eve	homozygote	dorsal	right	TRUE	post	EF
eve-gap_dorsal_1_z3_t52s_E13	eve	homozygote	dorsal	right	TRUE	post	EF
eve-gap_dorsal_2_z3_t53s_E14	eve	homozygote	dorsal	left	TRUE	post	EF
eve-gap_dorsal_2_z3_t53s_E14	eve	homozygote	dorsal	right	TRUE	post	EF
prd-Gap_1_t60s_E2	prd	heterozygote	lateral	left	TRUE	ant	EF
prd-Gap_1_t60s_E3	prd	heterozygote	lateral	left	TRUE	ant	EF
prd-Gap_1_t60s_E5	prd	heterozygote	lateral	left	TRUE	ant	EF
prd-Gap_1_t60s_E8	prd	heterozygote	lateral	left	TRUE	ant	EF
prd-Gap_1_t60s_E11	prd	heterozygote	lateral	left	TRUE	ant	EF
prd-Gap_1_t60s_E1	prd	heterozygote	lateral	left	TRUE	mid	CF
prd-Gap_1_t60s_E2	prd	heterozygote	lateral	left	TRUE	mid	CF
prd-Gap_1_t60s_E3	prd	heterozygote	lateral	left	TRUE	mid	CF
prd-Gap_1_t60s_E5	prd	heterozygote	lateral	left	TRUE	mid	CF
prd-Gap_1_t60s_E6	prd	heterozygote	lateral	left	TRUE	mid	CF
prd-Gap_1_t60s_E7	prd	heterozygote	lateral	left	TRUE	mid	CF
prd-Gap_1_t60s_E8	prd	heterozygote	lateral	left	TRUE	mid	CF
prd-Gap_1_t60s_E11	prd	heterozygote	lateral	left	TRUE	mid	CF
prd-Gap_1_t60s_E15	prd	heterozygote	lateral	left	TRUE	mid	CF
prd-gap_1_z3_t52s_E1	prd	heterozygote	dorsal	right	TRUE	mid	CF
prd-gap_1_z3_t52s_E1	prd	heterozygote	dorsal	left	TRUE	mid	CF
prd-gap_dorsal_1_z3_t41s_E3	prd	heterozygote	dorsal	right	TRUE	mid	CF
prd-gap_dorsal_1_z3_t41s_E3	prd	heterozygote	dorsal	left	TRUE	mid	CF
prd-gap_1_z3_t52s_E4	prd	heterozygote	dorsal	right	TRUE	mid	CF
prd-gap_1_z3_t52s_E4	prd	heterozygote	dorsal	left	TRUE	mid	CF
prd-gap_1_z3_t52s_E5	prd	heterozygote	dorsal	right	TRUE	mid	CF
prd-gap_1_z3_t52s_E5	prd	heterozygote	dorsal	left	TRUE	mid	CF
prd-gap_1_z3_t52s_E8	prd	heterozygote	dorsal	right	TRUE	mid	CF
prd-gap_1_z3_t52s_E8	prd	heterozygote	dorsal	left	TRUE	mid	CF
prd-gap_1_z3_t52s_E9	prd	heterozygote	dorsal	right	TRUE	mid	CF
prd-gap_1_z3_t52s_E9	prd	heterozygote	dorsal	left	TRUE	mid	CF
prd-gap_dorsal_1_z3_t41s_E9	prd	heterozygote	dorsal	right	TRUE	mid	CF
prd-gap_dorsal_1_z3_t41s_E9	prd	heterozygote	dorsal	left	TRUE	mid	CF
prd-gap_1_z3_t52s_E10	prd	heterozygote	dorsal	right	TRUE	mid	CF
prd-gap_1_z3_t52s_E10	prd	heterozygote	dorsal	left	TRUE	mid	CF
prd-gap_dorsal_1_z3_t41s_E10	prd	heterozygote	dorsal	right	TRUE	mid	CF
prd-gap_dorsal_1_z3_t41s_E10	prd	heterozygote	dorsal	left	TRUE	mid	CF
prd-gap_dorsal_1_z3_t41s_E12	prd	heterozygote	dorsal	right	TRUE	mid	CF
prd-gap_dorsal_1_z3_t41s_E12	prd	heterozygote	dorsal	left	TRUE	mid	CF
prd-gap_dorsal_1_z3_t41s_E13	prd	heterozygote	dorsal	right	TRUE	mid	CF
prd-gap_dorsal_1_z3_t41s_E13	prd	heterozygote	dorsal	left	TRUE	mid	CF
prd-gap_1_z3_t52s_E13	prd	heterozygote	dorsal	right	TRUE	mid	CF
prd-gap_1_z3_t52s_E13	prd	heterozygote	dorsal	left	TRUE	mid	CF
prd-gap_1_z3_t52s_E14	prd	heterozygote	dorsal	right	TRUE	mid	CF
prd-gap_1_z3_t52s_E14	prd	heterozygote	dorsal	left	TRUE	mid	CF
prd-gap_dorsal_1_z3_t41s_E15	prd	heterozygote	dorsal	right	TRUE	mid	CF
prd-gap_dorsal_1_z3_t41s_E15	prd	heterozygote	dorsal	left	TRUE	mid	CF
prd-gap_1_z3_t52s_E15	prd	heterozygote	dorsal	right	TRUE	mid	CF
prd-gap_1_z3_t52s_E15	prd	heterozygote	dorsal	left	TRUE	mid	CF
prd-gap_1_z3_t52s_E18	prd	heterozygote	dorsal	right	TRUE	mid	CF
prd-gap_1_z3_t52s_E18	prd	heterozygote	dorsal	left	TRUE	mid	CF
prd-gap_1_z3_t52s_E19	prd	heterozygote	dorsal	right	TRUE	mid	CF
prd-gap_1_z3_t52s_E19	prd	heterozygote	dorsal	left	TRUE	mid	CF
prd-Gap_1_t60s_E2	prd	heterozygote	lateral	left	TRUE	post	EF
prd-Gap_1_t60s_E11	prd	heterozygote	lateral	left	TRUE	post	EF
prd-gap_dorsal_1_z3_t41s_E3	prd	heterozygote	dorsal	left	TRUE	post	EF
prd-gap_1_z3_t52s_E13	prd	heterozygote	dorsal	left	TRUE	post	EF
prd-Gap_1_t60s_E4	prd	homozygote	lateral	left	TRUE	ant	EF
prd-Gap_1_t60s_E9	prd	homozygote	lateral	left	TRUE	ant	EF
prd-Gap_1_t60s_E10	prd	homozygote	lateral	left	TRUE	ant	EF
prd-Gap_1_t60s_E12	prd	homozygote	lateral	left	TRUE	ant	EF
prd-gap_1_z3_t52s_E12	prd	homozygote	dorsal	right	TRUE	ant	EF
prd-gap_1_z3_t52s_E12	prd	homozygote	dorsal	left	TRUE	ant	EF
prd-Gap_1_t60s_E10	prd	homozygote	lateral	left	TRUE	mid	CF
prd-gap_dorsal_1_z3_t41s_E4	prd	homozygote	dorsal	right	TRUE	mid	CF
prd-gap_dorsal_1_z3_t41s_E4	prd	homozygote	dorsal	left	TRUE	mid	CF
prd-gap_dorsal_1_z3_t41s_E6	prd	homozygote	dorsal	right	TRUE	mid	CF
prd-gap_dorsal_1_z3_t41s_E6	prd	homozygote	dorsal	left	TRUE	mid	CF
prd-gap_dorsal_1_z3_t41s_E7	prd	homozygote	dorsal	right	TRUE	mid	CF
prd-gap_dorsal_1_z3_t41s_E7	prd	homozygote	dorsal	left	TRUE	mid	CF
prd-gap_1_z3_t52s_E12	prd	homozygote	dorsal	right	TRUE	mid	CF
prd-gap_dorsal_1_z3_t41s_E14	prd	homozygote	dorsal	right	TRUE	mid	CF
prd-gap_dorsal_1_z3_t41s_E14	prd	homozygote	dorsal	left	TRUE	mid	CF
prd-gap_1_z3_t52s_E17	prd	homozygote	dorsal	right	TRUE	mid	CF
prd-gap_1_z3_t52s_E17	prd	homozygote	dorsal	left	TRUE	mid	CF
prd-Gap_1_t60s_E4	prd	homozygote	lateral	left	TRUE	mid	EF
prd-Gap_1_t60s_E9	prd	homozygote	lateral	left	TRUE	mid	EF
prd-Gap_1_t60s_E12	prd	homozygote	lateral	left	TRUE	mid	EF
prd-Gap_1_t60s_E16	prd	homozygote	lateral	left	TRUE	mid	EF
prd-gap_dorsal_1_z3_t41s_E5	prd	homozygote	dorsal	right	TRUE	mid	EF
prd-gap_dorsal_1_z3_t41s_E5	prd	homozygote	dorsal	left	TRUE	mid	EF
prd-gap_1_z3_t52s_E11	prd	homozygote	dorsal	right	TRUE	mid	EF
prd-gap_1_z3_t52s_E11	prd	homozygote	dorsal	left	TRUE	mid	EF
prd-gap_1_z3_t52s_E12	prd	homozygote	dorsal	left	TRUE	mid	EF
prd-gap_1_z3_t52s_E16	prd	homozygote	dorsal	right	TRUE	mid	EF
prd-gap_1_z3_t52s_E16	prd	homozygote	dorsal	left	TRUE	mid	EF
prd-Gap_1_t60s_E4	prd	homozygote	lateral	left	TRUE	post	EF
prd-Gap_1_t60s_E9	prd	homozygote	lateral	left	TRUE	post	EF
prd-gap_dorsal_1_z3_t41s_E5	prd	homozygote	dorsal	right	TRUE	post	EF
prd-gap_dorsal_1_z3_t41s_E5	prd	homozygote	dorsal	left	TRUE	post	EF
prd-gap_dorsal_1_z3_t41s_E6	prd	homozygote	dorsal	left	TRUE	post	EF
prd-gap_1_z3_t52s_E11	prd	homozygote	dorsal	left	TRUE	post	EF
prd-gap_1_z3_t52s_E12	prd	homozygote	dorsal	right	TRUE	post	EF
prd-gap_1_z3_t52s_E12	prd	homozygote	dorsal	left	TRUE	post	EF
prd-gap_1_z3_t52s_E16	prd	homozygote	dorsal	right	TRUE	post	EF
Gap,stg[2]_green_1_z3_t52_E7	stg	heterozygote	lateral	left	TRUE	ant	EF
Gap,stg[2]_green_1_z3_t52_E1	stg	heterozygote	lateral	left	TRUE	mid	CF
Gap,stg[2]_green_1_z3_t52_E2	stg	heterozygote	lateral	left	TRUE	mid	CF
Gap,stg[2]_green_1_z3_t52_E3	stg	heterozygote	lateral	left	TRUE	mid	CF
Gap,stg[2]_2_z3_t50s_E4	stg	heterozygote	lateral	left	TRUE	mid	CF
Gap,stg[2]_green_1_z3_t52_E4	stg	heterozygote	lateral	left	TRUE	mid	CF
Gap,stg[2]_green_1_z3_t52_E5	stg	heterozygote	lateral	left	TRUE	mid	CF
Gap,stg[2]_green_1_z3_t52_E6	stg	heterozygote	lateral	left	TRUE	mid	CF
Gap,stg[2]_green_1_z3_t52_E7	stg	heterozygote	lateral	left	TRUE	mid	CF
Gap,stg[2]_2_z3_t50s_E7	stg	heterozygote	lateral	left	TRUE	mid	CF
Gap,stg[2]_green_1_z3_t52_E8	stg	heterozygote	lateral	left	TRUE	mid	CF
Gap,stg[2]_2_z3_t50s_E8	stg	heterozygote	lateral	left	TRUE	mid	CF
Gap,stg[2]_green_1_z3_t52_E9	stg	heterozygote	lateral	left	TRUE	mid	CF
Gap,stg[2]_green_1_z3_t52_E10	stg	heterozygote	lateral	left	TRUE	mid	CF
Gap,stg[2]_2_z3_t50s_E10	stg	heterozygote	lateral	left	TRUE	mid	CF
Gap,stg[2]_green_1_z3_t52_E11	stg	heterozygote	lateral	left	TRUE	mid	CF
Gap,stg[2]_green_1_z3_t52_E12	stg	heterozygote	lateral	left	TRUE	mid	CF
Gap,stg[2]_green_1_z3_t52_E13	stg	heterozygote	lateral	left	TRUE	mid	CF
Gap,stg[2]_2_z3_t50s_E13	stg	heterozygote	lateral	left	TRUE	mid	CF
Gap,stg[2]_2_z3_t50s_E14	stg	heterozygote	lateral	left	TRUE	mid	CF
Gap,stg[2]_green_1_z3_t52_E15	stg	heterozygote	lateral	left	TRUE	mid	CF
Gap,stg[2]_2_z3_t50s_E15	stg	heterozygote	lateral	left	TRUE	mid	CF
Gap,stg[2]_dorsal_1_z3_t60_E1	stg	heterozygote	dorsal	right	TRUE	mid	CF
Gap,stg[2]_dorsal_1_z3_t60_E1	stg	heterozygote	dorsal	left	TRUE	mid	CF
Gap,stg[2]_dorsal_1_z3_t60_E2	stg	heterozygote	dorsal	right	TRUE	mid	CF
Gap,stg[2]_dorsal_1_z3_t60_E2	stg	heterozygote	dorsal	left	TRUE	mid	CF
Gap,stg[2]_dorsal_1_z3_t60_E3	stg	heterozygote	dorsal	right	TRUE	mid	CF
Gap,stg[2]_dorsal_1_z3_t60_E3	stg	heterozygote	dorsal	left	TRUE	mid	CF
Gap,stg[2]_dorsal_1_z3_t60_E5	stg	heterozygote	dorsal	right	TRUE	mid	CF
Gap,stg[2]_dorsal_1_z3_t60_E5	stg	heterozygote	dorsal	left	TRUE	mid	CF
Gap,stg[2]_dorsal_1_z3_t60_E7	stg	heterozygote	dorsal	right	TRUE	mid	CF
Gap,stg[2]_dorsal_1_z3_t60_E7	stg	heterozygote	dorsal	left	TRUE	mid	CF
Gap,stg[2]_dorsal_1_z3_t60_E8	stg	heterozygote	dorsal	right	TRUE	mid	CF
Gap,stg[2]_dorsal_1_z3_t60_E8	stg	heterozygote	dorsal	left	TRUE	mid	CF
Gap,stg[2]_dorsal_1_z3_t60_E9	stg	heterozygote	dorsal	left	TRUE	mid	CF
Gap,stg[2]_dorsal_1_z3_t60_E9	stg	heterozygote	dorsal	right	TRUE	mid	CF
Gap,stg[2]_dorsal_1_z3_t60_E11	stg	heterozygote	dorsal	right	TRUE	mid	CF
Gap,stg[2]_dorsal_1_z3_t60_E11	stg	heterozygote	dorsal	left	TRUE	mid	CF
Gap,stg[2]_dorsal_1_z3_t60_E12	stg	heterozygote	dorsal	left	TRUE	mid	CF
Gap,stg[2]_dorsal_1_z3_t60_E12	stg	heterozygote	dorsal	right	TRUE	mid	CF
Gap,stg[2]_dorsal_1_z3_t60_E13	stg	heterozygote	dorsal	right	TRUE	mid	CF
Gap,stg[2]_dorsal_1_z3_t60_E13	stg	heterozygote	dorsal	left	TRUE	mid	CF
Gap,stg[2]_dorsal_1_z3_t60_E15	stg	heterozygote	dorsal	right	TRUE	mid	CF
Gap,stg[2]_dorsal_1_z3_t60_E15	stg	heterozygote	dorsal	left	TRUE	mid	CF
Gap,stg[2]_dorsal_1_z3_t60_E16	stg	heterozygote	dorsal	right	TRUE	mid	CF
Gap,stg[2]_dorsal_1_z3_t60_E16	stg	heterozygote	dorsal	left	TRUE	mid	CF
Gap,stg[2]_green_1_z3_t52_E6	stg	heterozygote	lateral	left	TRUE	post	EF
Gap,stg[2]_2_z3_t50s_E7	stg	heterozygote	lateral	left	TRUE	post	EF
Gap,stg[2]_green_1_z3_t52_E11	stg	heterozygote	lateral	left	TRUE	post	EF
Gap,stg[2]_2_z3_t50s_E13	stg	heterozygote	lateral	left	TRUE	post	EF
Gap,stg[2]_dorsal_1_z3_t60_E3	stg	heterozygote	dorsal	left	TRUE	post	EF
Gap,stg[2]_dorsal_1_z3_t60_E8	stg	heterozygote	dorsal	right	TRUE	post	EF
Gap,stg[2]_dorsal_1_z3_t60_E8	stg	heterozygote	dorsal	left	TRUE	post	EF
Gap,stg[2]_dorsal_1_z3_t60_E9	stg	heterozygote	dorsal	right	TRUE	post	EF
Gap,stg[2]_dorsal_1_z3_t60_E11	stg	heterozygote	dorsal	right	TRUE	post	EF
Gap,stg[2]_dorsal_1_z3_t60_E12	stg	heterozygote	dorsal	left	TRUE	post	EF
Gap,stg[2]_dorsal_1_z3_t60_E13	stg	heterozygote	dorsal	left	TRUE	post	EF
Gap,stg[2]_dorsal_1_z3_t60_E16	stg	heterozygote	dorsal	left	TRUE	post	EF
Gap,stg[2]_2_z3_t50s_E1	stg	homozygote	lateral	left	TRUE	mid	CF
Gap,stg[2]_2_z3_t50s_E2	stg	homozygote	lateral	left	TRUE	mid	CF
Gap,stg[2]_2_z3_t50s_E3	stg	homozygote	lateral	left	TRUE	mid	CF
Gap,stg[2]_2_z3_t50s_E9	stg	homozygote	lateral	left	TRUE	mid	CF
Gap,stg[2]_2_z3_t50s_E11	stg	homozygote	lateral	left	TRUE	mid	CF
Gap,stg[2]_2_z3_t50s_E12	stg	homozygote	lateral	left	TRUE	mid	CF
Gap,stg[2]_green_1_z3_t52_E14	stg	homozygote	lateral	left	TRUE	mid	CF
Gap,stg[2]_green_1_z3_t52_E16	stg	homozygote	lateral	left	TRUE	mid	CF
Gap,stg[2]_dorsal_1_z3_t60_E4	stg	homozygote	dorsal	right	TRUE	mid	CF
Gap,stg[2]_dorsal_1_z3_t60_E4	stg	homozygote	dorsal	left	TRUE	mid	CF
Gap,stg[2]_dorsal_1_z3_t60_E6	stg	homozygote	dorsal	right	TRUE	mid	CF
Gap,stg[2]_dorsal_1_z3_t60_E6	stg	homozygote	dorsal	left	TRUE	mid	CF
Gap,stg[2]_dorsal_1_z3_t60_E10	stg	homozygote	dorsal	right	TRUE	mid	CF
Gap,stg[2]_dorsal_1_z3_t60_E10	stg	homozygote	dorsal	left	TRUE	mid	CF
Gap,stg[2]_dorsal_1_z3_t60_E14	stg	homozygote	dorsal	right	TRUE	mid	CF
Gap,stg[2]_dorsal_1_z3_t60_E14	stg	homozygote	dorsal	left	TRUE	mid	CF
Gap,stg[2]_dorsal_1_z3_t60_E17	stg	homozygote	dorsal	left	TRUE	mid	CF
Gap,stg[2]_dorsal_1_z3_t60_E17	stg	homozygote	dorsal	right	TRUE	mid	CF
Gap,stg[2]_2_z3_t50s_E1	stg	homozygote	lateral	left	TRUE	post	EF
Gap,stg[2]_2_z3_t50s_E2	stg	homozygote	lateral	left	TRUE	post	EF
Gap,stg[2]_dorsal_1_z3_t60_E4	stg	homozygote	dorsal	right	TRUE	post	EF

## Sheet: FigED2j, Position EFs
Embryo	Stock	Genotype	View	Side	Fold	Position	Type
rgap_1b_z3_t60s_E1	wt	wildtype	lateral	left	TRUE	ant	EF
rgap_1b_z3_t60s_E3	wt	wildtype	lateral	left	TRUE	ant	EF
rgap_1b_z3_t60s_E4	wt	wildtype	lateral	left	TRUE	ant	EF
rgap_1b_z3_t60s_E6	wt	wildtype	lateral	left	TRUE	ant	EF
rgap_1b_z3_t60s_E7	wt	wildtype	lateral	left	TRUE	ant	EF
rgap_1b_z3_t60s_E11	wt	wildtype	lateral	left	TRUE	ant	EF
rgap_1b_z3_t60s_E14	wt	wildtype	lateral	left	TRUE	ant	EF
rgap_1b_z3_t60s_E15	wt	wildtype	lateral	left	TRUE	ant	EF
rgap_1b_z3_t60s_E16	wt	wildtype	lateral	left	TRUE	ant	EF
rgap_1b_z3_t60s_E17	wt	wildtype	lateral	left	TRUE	ant	EF
rgap_dorsal_1_z3_t60s_E13	wt	wildtype	dorsal	right	TRUE	ant	EF
rgap_dorsal_1_z3_t60s_E15	wt	wildtype	dorsal	left	TRUE	ant	EF
rgap_1b_z3_t60s_E3	wt	wildtype	lateral	left	TRUE	post	EF
rgap_1b_z3_t60s_E5	wt	wildtype	lateral	left	TRUE	post	EF
rgap_1b_z3_t60s_E11	wt	wildtype	lateral	left	TRUE	post	EF
rgap_1b_z3_t60s_E16	wt	wildtype	lateral	left	TRUE	post	EF
rgap_dorsal_1_z3_t60s_E4	wt	wildtype	dorsal	right	TRUE	post	EF
rgap_dorsal_1_z3_t60s_E5	wt	wildtype	dorsal	right	TRUE	post	EF
rgap_dorsal_1_z3_t60s_E5	wt	wildtype	dorsal	left	TRUE	post	EF
rgap_dorsal_1_z3_t60s_E6	wt	wildtype	dorsal	right	TRUE	post	EF
rgap_dorsal_1_z3_t60s_E6	wt	wildtype	dorsal	left	TRUE	post	EF
rgap_dorsal_1_z3_t60s_E7	wt	wildtype	dorsal	right	TRUE	post	EF
rgap_dorsal_1_z3_t60s_E8	wt	wildtype	dorsal	left	TRUE	post	EF
rgap_dorsal_1_z3_t60s_E8	wt	wildtype	dorsal	right	TRUE	post	EF
rgap_dorsal_1_z3_t60s_E10	wt	wildtype	dorsal	left	TRUE	post	EF
rgap_dorsal_1_z3_t60s_E11	wt	wildtype	dorsal	left	TRUE	post	EF
rgap_dorsal_1_z3_t60s_E12	wt	wildtype	dorsal	right	TRUE	post	EF
rgap_dorsal_1_z3_t60s_E13	wt	wildtype	dorsal	left	TRUE	post	EF
rgap_dorsal_1_z3_t60s_E14	wt	wildtype	dorsal	right	TRUE	post	EF
rgap_dorsal_1_z3_t60s_E14	wt	wildtype	dorsal	left	TRUE	post	EF
rgap_dorsal_1_z3_t60s_E16	wt	wildtype	dorsal	right	TRUE	post	EF
rgap_dorsal_1_z3_t60s_E17	wt	wildtype	dorsal	right	TRUE	post	EF
rgap_dorsal_1_z3_t60s_E17	wt	wildtype	dorsal	left	TRUE	post	EF
rgap_dorsal_1_z3_t60s_E18	wt	wildtype	dorsal	left	TRUE	post	EF
rgap_dorsal_1_z3_t60s_E18	wt	wildtype	dorsal	right	TRUE	post	EF
rgap_dorsal_1_z3_t60s_E19	wt	wildtype	dorsal	right	TRUE	post	EF
rgap_dorsal_1_z3_t60s_E19	wt	wildtype	dorsal	left	TRUE	post	EF
rgap_dorsal_1_z3_t60s_E21	wt	wildtype	dorsal	right	TRUE	post	EF
rgap_dorsal_1_z3_t60s_E21	wt	wildtype	dorsal	left	TRUE	post	EF
rgap_dorsal_1_z3_t60s_E22	wt	wildtype	dorsal	right	TRUE	post	EF
btd-gap_dorsal_1_z1.5_t51s_E5	btd	heterozygote	dorsal	left	TRUE	post	EF
btd-gap_dorsal1_z3_t51s_E5	btd	heterozygote	dorsal	right	TRUE	post	EF
btd-gap_dorsal_1_z3_t45s_E6	btd	heterozygote	dorsal	right	TRUE	post	EF
btd-gap_dorsal_1_z3_t45s_E8	btd	heterozygote	dorsal	right	TRUE	post	EF
btd-gap_dorsal_1_z3_t45s_E12	btd	heterozygote	dorsal	right	TRUE	post	EF
btd-gap_dorsal_1_z3_t45s_E13	btd	heterozygote	dorsal	left	TRUE	post	EF
btd-gap_z3_t55s_E6	btd	homozygote	lateral	left	TRUE	ant	EF
btd-gap2_z3_t55s_E7	btd	homozygote	lateral	left	TRUE	ant	EF
btd-gap_z3_t55s_E14	btd	homozygote	lateral	left	TRUE	ant	EF
btd-gap_dorsal_1_z3_t45s_E4	btd	homozygote	dorsal	left	TRUE	ant	EF
btd-gap_dorsal_1_z3_t45s_E5	btd	homozygote	dorsal	left	TRUE	ant	EF
btd-gap_dorsal_1_z3_t45s_E5	btd	homozygote	dorsal	right	TRUE	ant	EF
btd-gap_dorsal_1_z3_t45s_E14	btd	homozygote	dorsal	left	TRUE	ant	EF
btd-gap_z3_t55s_E6	btd	homozygote	lateral	left	TRUE	mid	EF
btd-gap2_z3_t55s_E7	btd	homozygote	lateral	left	TRUE	mid	EF
btd-gap_z3_t55s_E8	btd	homozygote	lateral	left	TRUE	mid	EF
btd-hisgap1_E8	btd	homozygote	lateral	left	TRUE	mid	EF
btd-hisgap1_E8	btd	homozygote	lateral	left	TRUE	mid	EF
btd-gap_z3_t55s_E14	btd	homozygote	lateral	left	TRUE	mid	EF
btd-gap_dorsal_1_z1.5_t51s_E2	btd	homozygote	dorsal	left	TRUE	mid	EF
btd-gap_dorsal_1_z1.5_t51s_E2	btd	homozygote	dorsal	left	TRUE	mid	EF
btd-gap_dorsal_1_z1.5_t51s_E2	btd	homozygote	dorsal	right	TRUE	mid	EF
btd-gap_dorsal_1_z3_t45s_E4	btd	homozygote	dorsal	left	TRUE	mid	EF
btd-gap_dorsal_1_z3_t45s_E4	btd	homozygote	dorsal	right	TRUE	mid	EF
btd-gap_dorsal_1_z3_t45s_E5	btd	homozygote	dorsal	left	TRUE	mid	EF
btd-gap_dorsal_1_z1.5_t51s_E6	btd	homozygote	dorsal	left	TRUE	mid	EF
btd-gap_dorsal_1_z1.5_t51s_E6	btd	homozygote	dorsal	right	TRUE	mid	EF
btd-gap_dorsal_1_z1.5_t51s_E10	btd	homozygote	dorsal	left	TRUE	mid	EF
btd-gap_dorsal_1_z1.5_t51s_E10	btd	homozygote	dorsal	right	TRUE	mid	EF
btd-gap_dorsal1_z3_t51s_E12	btd	homozygote	dorsal	left	TRUE	mid	EF
btd-gap_dorsal1_z3_t51s_E12	btd	homozygote	dorsal	right	TRUE	mid	EF
btd-gap_dorsal_1_z3_t45s_E14	btd	homozygote	dorsal	left	TRUE	mid	EF
btd-gap_dorsal_1_z3_t45s_E14	btd	homozygote	dorsal	right	TRUE	mid	EF
btd-gap_z3_t55s_E6	btd	homozygote	lateral	left	TRUE	post	EF
btd-gap_z3_t55s_E8	btd	homozygote	lateral	left	TRUE	post	EF
btd-hisgap1_E8	btd	homozygote	lateral	left	TRUE	post	EF
btd-gap_dorsal_1_z1.5_t51s_E2	btd	homozygote	dorsal	left	TRUE	post	EF
btd-gap_dorsal_1_z1.5_t51s_E2	btd	homozygote	dorsal	right	TRUE	post	EF
btd-gap_dorsal_1_z3_t45s_E4	btd	homozygote	dorsal	left	TRUE	post	EF
btd-gap_dorsal_1_z3_t45s_E5	btd	homozygote	dorsal	right	TRUE	post	EF
btd-gap_dorsal_1_z1.5_t51s_E6	btd	homozygote	dorsal	left	TRUE	post	EF
btd-gap_dorsal_1_z1.5_t51s_E6	btd	homozygote	dorsal	right	TRUE	post	EF
btd-gap_dorsal_1_z1.5_t51s_E10	btd	homozygote	dorsal	left	TRUE	post	EF
btd-gap_dorsal_1_z1.5_t51s_E10	btd	homozygote	dorsal	right	TRUE	post	EF
btd-gap_dorsal1_z3_t51s_E12	btd	homozygote	dorsal	left	TRUE	post	EF
btd-gap_dorsal1_z3_t51s_E12	btd	homozygote	dorsal	right	TRUE	post	EF
eve-gap_dorsal_1_z3_t52s_E8	eve	heterozygote	dorsal	right	TRUE	ant	EF
eve-Gap1_t60s_z3_E4	eve	heterozygote	lateral	left	TRUE	post	EF
eve-Gap1_t60s_z3_E5	eve	heterozygote	lateral	left	TRUE	post	EF
eve-Gap1_t60s_z3_E9	eve	heterozygote	lateral	left	TRUE	post	EF
eve-Gap1_t60s_z3_E16	eve	heterozygote	lateral	left	TRUE	post	EF
eve-gap_dorsal_2_z3_t53s_E11	eve	heterozygote	dorsal	left	TRUE	post	EF
eve-gap_dorsal_2_z3_t53s_E11	eve	heterozygote	dorsal	right	TRUE	post	EF
eve-gap_dorsal_1_z3_t52s_E17	eve	heterozygote	dorsal	right	TRUE	post	EF
eve-Gap_1_t45s_z3_E11	eve	homozygote	lateral	left	TRUE	ant	EF
eve-gap_dorsal_1_z3_t52s_E9	eve	homozygote	dorsal	left	TRUE	ant	EF
eve-gap_dorsal_1_z3_t52s_E9	eve	homozygote	dorsal	left	TRUE	ant	EF
eve-gap_dorsal_1_z3_t52s_E9	eve	homozygote	dorsal	right	TRUE	ant	EF
eve-gap_dorsal_2_z3_t53s_E14	eve	homozygote	dorsal	left	TRUE	ant	EF
eve-gap_dorsal_2_z3_t53s_E14	eve	homozygote	dorsal	right	TRUE	ant	EF
eve-gap_dorsal_1_z3_t52s_E19	eve	homozygote	dorsal	left	TRUE	ant	EF
eve-Gap1_t60s_z3_E2	eve	homozygote	lateral	left	TRUE	mid	EF
eve-Gap1_t60s_z3_E3	eve	homozygote	lateral	left	TRUE	mid	EF
eve-Gap1_t60s_z3_E12	eve	homozygote	lateral	left	TRUE	mid	EF
eve-gap_dorsal_2_z3_t53s_E4	eve	homozygote	dorsal	right	TRUE	mid	EF
eve-gap_dorsal_1_z3_t52s_E9	eve	homozygote	dorsal	left	TRUE	mid	EF
eve-gap_dorsal_1_z3_t52s_E9	eve	homozygote	dorsal	right	TRUE	mid	EF
eve-gap_dorsal_1_z3_t52s_E13	eve	homozygote	dorsal	right	TRUE	mid	EF
eve-gap_dorsal_1_z3_t52s_E13	eve	homozygote	dorsal	left	TRUE	mid	EF
eve-gap_dorsal_1_z3_t52s_E19	eve	homozygote	dorsal	right	TRUE	mid	EF
eve-Gap1_t60s_z3_E2	eve	homozygote	lateral	left	TRUE	post	EF
eve-Gap1_t60s_z3_E3	eve	homozygote	lateral	left	TRUE	post	EF
eve-Gap_1_t45s_z3_E11	eve	homozygote	lateral	left	TRUE	post	EF
eve-Gap1_t60s_z3_E12	eve	homozygote	lateral	left	TRUE	post	EF
eve-Gap_1_E13	eve	homozygote	lateral	left	TRUE	post	EF
eve-gap_dorsal_2_z3_t53s_E4	eve	homozygote	dorsal	left	TRUE	post	EF
eve-gap_dorsal_2_z3_t53s_E4	eve	homozygote	dorsal	right	TRUE	post	EF
eve-gap_dorsal_1_z3_t52s_E9	eve	homozygote	dorsal	right	TRUE	post	EF
eve-gap_dorsal_1_z3_t52s_E13	eve	homozygote	dorsal	right	TRUE	post	EF
eve-gap_dorsal_2_z3_t53s_E14	eve	homozygote	dorsal	left	TRUE	post	EF
eve-gap_dorsal_2_z3_t53s_E14	eve	homozygote	dorsal	right	TRUE	post	EF
prd-Gap_1_t60s_E2	prd	heterozygote	lateral	left	TRUE	ant	EF
prd-Gap_1_t60s_E3	prd	heterozygote	lateral	left	TRUE	ant	EF
prd-Gap_1_t60s_E5	prd	heterozygote	lateral	left	TRUE	ant	EF
prd-Gap_1_t60s_E8	prd	heterozygote	lateral	left	TRUE	ant	EF
prd-Gap_1_t60s_E11	prd	heterozygote	lateral	left	TRUE	ant	EF
prd-Gap_1_t60s_E2	prd	heterozygote	lateral	left	TRUE	post	EF
prd-Gap_1_t60s_E11	prd	heterozygote	lateral	left	TRUE	post	EF
prd-gap_dorsal_1_z3_t41s_E3	prd	heterozygote	dorsal	left	TRUE	post	EF
prd-gap_1_z3_t52s_E13	prd	heterozygote	dorsal	left	TRUE	post	EF
prd-Gap_1_t60s_E4	prd	homozygote	lateral	left	TRUE	ant	EF
prd-Gap_1_t60s_E9	prd	homozygote	lateral	left	TRUE	ant	EF
prd-Gap_1_t60s_E10	prd	homozygote	lateral	left	TRUE	ant	EF
prd-Gap_1_t60s_E12	prd	homozygote	lateral	left	TRUE	ant	EF
prd-gap_1_z3_t52s_E12	prd	homozygote	dorsal	right	TRUE	ant	EF
prd-gap_1_z3_t52s_E12	prd	homozygote	dorsal	left	TRUE	ant	EF
prd-Gap_1_t60s_E4	prd	homozygote	lateral	left	TRUE	mid	EF
prd-Gap_1_t60s_E9	prd	homozygote	lateral	left	TRUE	mid	EF
prd-Gap_1_t60s_E12	prd	homozygote	lateral	left	TRUE	mid	EF
prd-Gap_1_t60s_E16	prd	homozygote	lateral	left	TRUE	mid	EF
prd-gap_dorsal_1_z3_t41s_E5	prd	homozygote	dorsal	right	TRUE	mid	EF
prd-gap_dorsal_1_z3_t41s_E5	prd	homozygote	dorsal	left	TRUE	mid	EF
prd-gap_1_z3_t52s_E11	prd	homozygote	dorsal	right	TRUE	mid	EF
prd-gap_1_z3_t52s_E11	prd	homozygote	dorsal	left	TRUE	mid	EF
prd-gap_1_z3_t52s_E12	prd	homozygote	dorsal	left	TRUE	mid	EF
prd-gap_1_z3_t52s_E16	prd	homozygote	dorsal	right	TRUE	mid	EF
prd-gap_1_z3_t52s_E16	prd	homozygote	dorsal	left	TRUE	mid	EF
prd-Gap_1_t60s_E4	prd	homozygote	lateral	left	TRUE	post	EF
prd-Gap_1_t60s_E9	prd	homozygote	lateral	left	TRUE	post	EF
prd-gap_dorsal_1_z3_t41s_E5	prd	homozygote	dorsal	right	TRUE	post	EF
prd-gap_dorsal_1_z3_t41s_E5	prd	homozygote	dorsal	left	TRUE	post	EF
prd-gap_dorsal_1_z3_t41s_E6	prd	homozygote	dorsal	left	TRUE	post	EF
prd-gap_1_z3_t52s_E11	prd	homozygote	dorsal	left	TRUE	post	EF
prd-gap_1_z3_t52s_E12	prd	homozygote	dorsal	right	TRUE	post	EF
prd-gap_1_z3_t52s_E12	prd	homozygote	dorsal	left	TRUE	post	EF
prd-gap_1_z3_t52s_E16	prd	homozygote	dorsal	right	TRUE	post	EF
Gap,stg[2]_green_1_z3_t52_E7	stg	heterozygote	lateral	left	TRUE	ant	EF
Gap,stg[2]_green_1_z3_t52_E6	stg	heterozygote	lateral	left	TRUE	post	EF
Gap,stg[2]_2_z3_t50s_E7	stg	heterozygote	lateral	left	TRUE	post	EF
Gap,stg[2]_green_1_z3_t52_E11	stg	heterozygote	lateral	left	TRUE	post	EF
Gap,stg[2]_2_z3_t50s_E13	stg	heterozygote	lateral	left	TRUE	post	EF
Gap,stg[2]_dorsal_1_z3_t60_E3	stg	heterozygote	dorsal	left	TRUE	post	EF
Gap,stg[2]_dorsal_1_z3_t60_E8	stg	heterozygote	dorsal	right	TRUE	post	EF
Gap,stg[2]_dorsal_1_z3_t60_E8	stg	heterozygote	dorsal	left	TRUE	post	EF
Gap,stg[2]_dorsal_1_z3_t60_E9	stg	heterozygote	dorsal	right	TRUE	post	EF
Gap,stg[2]_dorsal_1_z3_t60_E11	stg	heterozygote	dorsal	right	TRUE	post	EF
Gap,stg[2]_dorsal_1_z3_t60_E12	stg	heterozygote	dorsal	left	TRUE	post	EF
Gap,stg[2]_dorsal_1_z3_t60_E13	stg	heterozygote	dorsal	left	TRUE	post	EF
Gap,stg[2]_dorsal_1_z3_t60_E16	stg	heterozygote	dorsal	left	TRUE	post	EF
Gap,stg[2]_2_z3_t50s_E1	stg	homozygote	lateral	left	TRUE	post	EF
Gap,stg[2]_2_z3_t50s_E2	stg	homozygote	lateral	left	TRUE	post	EF
Gap,stg[2]_dorsal_1_z3_t60_E4	stg	homozygote	dorsal	right	TRUE	post	EF

## Sheet: FigED2n, AreaType
Label	Embryo	Stock	Genotype	View	Side	Fold	Position	Type	Discard	Area	AreaCorr	E
rgap_1b_z3_t60s_E1_s24_0x0_w1782_h920_fliph_f49-118.1.roi	rgap_1b_z3_t60s_E1	wt	wildtype	lateral	left	TRUE	ant	EF	FALSE	5390	317.1	1
rgap_1b_z3_t60s_E3_s20_0x50_w1737_h890_fliph_f23-92.1.roi	rgap_1b_z3_t60s_E3	wt	wildtype	lateral	left	TRUE	ant	EF	FALSE	5677	363.098	3
rgap_1b_z3_t60s_E4_s18_0x40_w1737_h970_flipn_f38-107.1.roi	rgap_1b_z3_t60s_E4	wt	wildtype	lateral	left	TRUE	ant	EF	FALSE	15543	951.938	4
rgap_1b_z3_t60s_E6_s19_0x50_w1683_h900_fliph_f47-116.1.roi	rgap_1b_z3_t60s_E6	wt	wildtype	lateral	left	TRUE	ant	EF	FALSE	1821	119.906	6
rgap_1b_z3_t60s_E7_s20_0x50_w1745_h940_fliph_f38-107.1.roi	rgap_1b_z3_t60s_E7	wt	wildtype	lateral	left	TRUE	ant	EF	FALSE	4528	273.783	7
rgap_1b_z3_t60s_E11_s20_0x80_w1738_h950_fliph_f38-107.1.roi	rgap_1b_z3_t60s_E11	wt	wildtype	lateral	left	TRUE	ant	EF	FALSE	11702	748.677	11
rgap_1b_z3_t60s_E14_s20_0x30_w1733_h980_flipn_f34-103.1.roi	rgap_1b_z3_t60s_E14	wt	wildtype	lateral	left	TRUE	ant	EF	FALSE	4024	296.148	14
rgap_1b_z3_t60s_E15_s20_0x70_w1777_h980_fliph_f45-114.1.roi	rgap_1b_z3_t60s_E15	wt	wildtype	lateral	left	TRUE	ant	EF	FALSE	3265	261.58	15
rgap_1b_z3_t60s_E16_s18_0x0_w1714_h950_flipn_f25-94.1.roi	rgap_1b_z3_t60s_E16	wt	wildtype	lateral	left	TRUE	ant	EF	FALSE	25534	1707.14	16
rgap_1b_z3_t60s_E17_s19_0x30_w1775_h950_flipn_f46-115.1.roi	rgap_1b_z3_t60s_E17	wt	wildtype	lateral	left	TRUE	ant	EF	FALSE	9650	694.063	17
rgap_1b_z3_t60s_E1_s24_0x0_w1782_h920_fliph_f49-118.2.roi	rgap_1b_z3_t60s_E1	wt	wildtype	lateral	left	TRUE	mid	CF	FALSE	149874	11126.3	1
rgap_1b_z3_t60s_E2_s20_0x0_w1690_h920_flipn_f59-128.1.roi	rgap_1b_z3_t60s_E2	wt	wildtype	lateral	left	TRUE	mid	CF	FALSE	148019	11283.8	2
rgap_1b_z3_t60s_E3_s20_0x50_w1737_h890_fliph_f23-92.2.roi	rgap_1b_z3_t60s_E3	wt	wildtype	lateral	left	TRUE	mid	CF	FALSE	138510	10603.8	3
rgap_1b_z3_t60s_E4_s18_0x40_w1737_h970_flipn_f38-107.2.roi	rgap_1b_z3_t60s_E4	wt	wildtype	lateral	left	TRUE	mid	CF	FALSE	173486	13406	4
rgap_1b_z3_t60s_E5_s20_0x55_w1740_h905_fliph_f47-116.2.roi	rgap_1b_z3_t60s_E5	wt	wildtype	lateral	left	TRUE	mid	CF	FALSE	125857	9449.55	5
rgap_1b_z3_t60s_E6_s19_0x50_w1683_h900_fliph_f47-116.2.roi	rgap_1b_z3_t60s_E6	wt	wildtype	lateral	left	TRUE	mid	CF	FALSE	136536	10218.7	6
rgap_1b_z3_t60s_E7_s20_0x50_w1745_h940_fliph_f38-107.2.roi	rgap_1b_z3_t60s_E7	wt	wildtype	lateral	left	TRUE	mid	CF	FALSE	155409	11565	7
rgap_1b_z3_t60s_E8_s20_0x100_w1765_h990_fliph_f32-101.2.roi	rgap_1b_z3_t60s_E8	wt	wildtype	lateral	left	TRUE	mid	CF	FALSE	157001	11654.8	8
rgap_1b_z3_t60s_E9_s20_0x0_w1774_h1000_flipn_f44-113.1.roi	rgap_1b_z3_t60s_E9	wt	wildtype	lateral	left	TRUE	mid	CF	FALSE	179738	14021.8	9
rgap_1b_z3_t60s_E11_s20_0x80_w1738_h950_fliph_f38-107.2.roi	rgap_1b_z3_t60s_E11	wt	wildtype	lateral	left	TRUE	mid	CF	FALSE	171006	12909.7	11
rgap_1b_z3_t60s_E12_s20_0x40_w1809_h900_fliph_f37-106.1.roi	rgap_1b_z3_t60s_E12	wt	wildtype	lateral	left	TRUE	mid	CF	FALSE	131532	10068.9	12
rgap_1b_z3_t60s_E13_s22_0x40_w1765_h900_flipn_f32-101.1.roi	rgap_1b_z3_t60s_E13	wt	wildtype	lateral	left	TRUE	mid	CF	FALSE	147148	11076.7	13
rgap_1b_z3_t60s_E14_s20_0x30_w1733_h980_flipn_f34-103.2.roi	rgap_1b_z3_t60s_E14	wt	wildtype	lateral	left	TRUE	mid	CF	FALSE	142959	11478	14
rgap_1b_z3_t60s_E15_s20_0x70_w1777_h980_fliph_f45-114.2.roi	rgap_1b_z3_t60s_E15	wt	wildtype	lateral	left	TRUE	mid	CF	FALSE	126625	10252	15
rgap_1b_z3_t60s_E16_s18_0x0_w1714_h950_flipn_f25-94.2.roi	rgap_1b_z3_t60s_E16	wt	wildtype	lateral	left	TRUE	mid	CF	FALSE	149925	11869.3	16
rgap_1b_z3_t60s_E17_s19_0x30_w1775_h950_flipn_f46-115.2.roi	rgap_1b_z3_t60s_E17	wt	wildtype	lateral	left	TRUE	mid	CF	FALSE	145955	11778.2	17
rgap_1b_z3_t60s_E3_s20_0x50_w1737_h890_fliph_f23-92.3.roi	rgap_1b_z3_t60s_E3	wt	wildtype	lateral	left	TRUE	post	EF	FALSE	14522	1193.04	3
rgap_1b_z3_t60s_E5_s20_0x55_w1740_h905_fliph_f47-116.3.roi	rgap_1b_z3_t60s_E5	wt	wildtype	lateral	left	TRUE	post	EF	FALSE	10870	902.678	5
rgap_1b_z3_t60s_E11_s20_0x80_w1738_h950_fliph_f38-107.3.roi	rgap_1b_z3_t60s_E11	wt	wildtype	lateral	left	TRUE	post	EF	FALSE	6601	545.08	11
rgap_1b_z3_t60s_E16_s18_0x0_w1714_h950_flipn_f25-94.3.roi	rgap_1b_z3_t60s_E16	wt	wildtype	lateral	left	TRUE	post	EF	FALSE	4941	423.383	16
btd-gap_z3_t55s_E3_CARE_s20_0x0_w1606_h999_flipn_f38-107.1.roi	btd-gap_z3_t55s_E3	btd	heterozygote	lateral	left	TRUE	mid	CF	FALSE	11280.5	11615.1	3
btd-hisgap1_E7_CARE_s27_0x0_w1698_h918_fliph_f34-103.1.roi	btd-hisgap1_E7	btd	heterozygote	lateral	left	TRUE	mid	CF	FALSE	139702	11080.9	7
btd-gap2_z3_t55s_E8_CARE_s23_0x0_w1643_h1016_flipn_f41-110.1.roi	btd-gap2_z3_t55s_E8	btd	heterozygote	lateral	left	TRUE	mid	CF	FALSE	121100	9138.1	8
btd-gap_z3_t55s_E10_CARE_s21_0x0_w1578_h1002_flipn_f1-70.1.roi	btd-gap_z3_t55s_E10	btd	heterozygote	lateral	left	TRUE	mid	CF	FALSE	153887	12018.3	10
btd-gap_z3_t55s_E12_CARE_s20_0x0_w1676_h1028_fliph_f1-70.1.roi	btd-gap_z3_t55s_E12	btd	heterozygote	lateral	left	TRUE	mid	CF	FALSE	143002	11212.7	12
btd-gap2_z3_t55s_E12_CARE_s24_0x0_w1724_h1106_fliph_f48-117.1.roi	btd-gap2_z3_t55s_E12	btd	heterozygote	lateral	left	TRUE	mid	CF	FALSE	98543	6964.34	12
btd-gap_z3_t55s_E6_CARE_s25_0x0_w1618_h927_fliph_f17-86.1.roi	btd-gap_z3_t55s_E6	btd	homozygote	lateral	left	TRUE	ant	EF	FALSE	7840	591.196	6
btd-gap2_z3_t55s_E7_CARE_s20_0x0_w1721_h1029_flipn_f23-92.1.roi	btd-gap2_z3_t55s_E7	btd	homozygote	lateral	left	TRUE	ant	EF	FALSE	7095	509.337	7
btd-gap_z3_t55s_E14_CARE_s24_0x0_w1685_h998_flipn_f18-87.1.roi	btd-gap_z3_t55s_E14	btd	homozygote	lateral	left	TRUE	ant	EF	FALSE	25053	1716.28	14
btd-gap_z3_t55s_E6_CARE_s25_0x0_w1618_h927_fliph_f17-86.3.roi	btd-gap_z3_t55s_E6	btd	homozygote	lateral	left	TRUE	mid	EF	FALSE	18248	1570.33	6
btd-gap2_z3_t55s_E7_CARE_s20_0x0_w1721_h1029_flipn_f23-92.2.roi	btd-gap2_z3_t55s_E7	btd	homozygote	lateral	left	TRUE	mid	EF	FALSE	83592	6538.2	7
btd-gap_z3_t55s_E8_CARE_s22_0x0_w1762_h966_flipn_f32-101.1.roi	btd-gap_z3_t55s_E8	btd	homozygote	lateral	left	TRUE	mid	EF	FALSE	38869	3070.87	8
btd-hisgap1_E8_CARE_s22_0x0_w1619_h931_fliph_f81-150.1.roi	btd-hisgap1_E8	btd	homozygote	lateral	left	TRUE	mid	EF	FALSE	24273	1696.38	8
btd-hisgap1_E8_CARE_s22_0x0_w1619_h931_fliph_f81-150.2.roi	btd-hisgap1_E8	btd	homozygote	lateral	left	TRUE	mid	EF	FALSE	18299	1372.49	8
btd-gap_z3_t55s_E14_CARE_s24_0x0_w1685_h998_flipn_f18-87.2.roi	btd-gap_z3_t55s_E14	btd	homozygote	lateral	left	TRUE	mid	EF	FALSE	54000	4319.15	14
btd-gap_z3_t55s_E6_CARE_s25_0x0_w1618_h927_fliph_f17-86.4.roi	btd-gap_z3_t55s_E6	btd	homozygote	lateral	left	TRUE	post	EF	FALSE	7789	679.888	6
btd-gap_z3_t55s_E8_CARE_s22_0x0_w1762_h966_flipn_f32-101.2.roi	btd-gap_z3_t55s_E8	btd	homozygote	lateral	left	TRUE	post	EF	FALSE	46850	3888.24	8
btd-hisgap1_E8_CARE_s22_0x0_w1619_h931_fliph_f81-150.3.roi	btd-hisgap1_E8	btd	homozygote	lateral	left	TRUE	post	EF	FALSE	22664	1810.19	8
eve-Gap_1_t45s_z3_E1_CARE_s21_0x0_w1845_h974_flipn_f51-120.1.roi	eve-Gap_1_t45s_z3_E1	eve	heterozygote	lateral	left	TRUE	mid	CF	FALSE	113951	8008.26	1
eve-Gap_1_t45s_z3_E4_CARE_s15_0x398_w1798_h960_fliph_f76-145.1.roi	eve-Gap_1_t45s_z3_E4	eve	heterozygote	lateral	left	TRUE	mid	CF	FALSE	123619	8739.77	4
eve-Gap1_t60s_z3_E4_CARE_s20_0x334_w1850_h1040_fliph_f15-84.1.roi	eve-Gap1_t60s_z3_E4	eve	heterozygote	lateral	left	TRUE	mid	CF	FALSE	125951	9309.79	4
eve-Gap1_t60s_z3_E5_CARE_s24_0x172_w1794_h1070_fliph_f60-129.1.roi	eve-Gap1_t60s_z3_E5	eve	heterozygote	lateral	left	TRUE	mid	CF	FALSE	134860	9870.18	5
eve-Gap1_t60s_z3_E9_CARE_s18_0x96_w1801_h942_flipn_f16-85.1.roi	eve-Gap1_t60s_z3_E9	eve	heterozygote	lateral	left	TRUE	mid	CF	FALSE	132032	9978.63	9
eve-Gap1_t60s_z3_E11_CARE_s18_0x0_w1824_h1040_fliph_f26-95.1.roi	eve-Gap1_t60s_z3_E11	eve	heterozygote	lateral	left	TRUE	mid	CF	FALSE	150887	11056.9	11
eve-Gap1_t60s_z3_E16_CARE_s15_0x0_w1799_h1052_flipn_f41-110.1.roi	eve-Gap1_t60s_z3_E16	eve	heterozygote	lateral	left	TRUE	mid	CF	FALSE	148955	11013.7	16
eve-Gap_1_t45s_z3_E11_CARE_s14_0x0_w1813_h992_flipn_f48-117.1.roi	eve-Gap_1_t45s_z3_E11	eve	homozygote	lateral	left	TRUE	ant	EF	FALSE	78820	4604.26	11
eve-Gap1_t60s_z3_E2_CARE_s22_0x0_w1797_h1014_flipn_f6-75.1.roi	eve-Gap1_t60s_z3_E2	eve	homozygote	lateral	left	TRUE	mid	EF	FALSE	14446	963.516	2
eve-Gap1_t60s_z3_E12_CARE_s19_0x0_w1877_h1008_flipn_f6-75.1.roi	eve-Gap1_t60s_z3_E12	eve	homozygote	lateral	left	TRUE	mid	EF	FALSE	93933	6536.08	12
eve-Gap1_t60s_z3_E2_CARE_s22_0x0_w1797_h1014_flipn_f6-75.2.roi	eve-Gap1_t60s_z3_E2	eve	homozygote	lateral	left	TRUE	post	EF	FALSE	15868	1192.55	2
eve-Gap_1_t45s_z3_E11_CARE_s14_0x0_w1813_h992_flipn_f48-117.2.roi	eve-Gap_1_t45s_z3_E11	eve	homozygote	lateral	left	TRUE	post	EF	FALSE	52348	3917.27	11
eve-Gap1_t60s_z3_E12_CARE_s19_0x0_w1877_h1008_flipn_f6-75.2.roi	eve-Gap1_t60s_z3_E12	eve	homozygote	lateral	left	TRUE	post	EF	FALSE	17080	1325.25	12
eve-Gap_1_E13_CARE_s14_0x0_w1867_h1068_fliph_f11-80.1.roi	eve-Gap_1_E13	eve	homozygote	lateral	left	TRUE	post	EF	FALSE	52938	3881.42	13
prd-Gap_1_t60s_E2_CARE_s19_0x0_w1695_h1010_fliph_f47-116.1.roi	prd-Gap_1_t60s_E2	prd	heterozygote	lateral	left	TRUE	ant	EF	FALSE	11470	773.229	2
prd-Gap_1_t60s_E3_CARE_s22_0x0_w1544_h998_fliph_f49-118.1.roi	prd-Gap_1_t60s_E3	prd	heterozygote	lateral	left	TRUE	ant	EF	FALSE	9455	664.278	3
prd-Gap_1_t60s_E5_CARE_s22_0x0_w1800_h1032_fliph_f50-119.1.roi	prd-Gap_1_t60s_E5	prd	heterozygote	lateral	left	TRUE	ant	EF	FALSE	13682	883.406	5
prd-Gap_1_t60s_E8_CARE_s19_0x0_w1705_h1012_flipn_f53-122.1.roi	prd-Gap_1_t60s_E8	prd	heterozygote	lateral	left	TRUE	ant	EF	FALSE	8779	548.913	8
prd-Gap_1_t60s_E11_CARE_s24_0x0_w1732_h1000_flipn_f30-99.1.roi	prd-Gap_1_t60s_E11	prd	heterozygote	lateral	left	TRUE	ant	EF	FALSE	31499	1825.48	11
prd-Gap_1_t60s_E1_CARE_s20_0x0_w1795_h1026_flipn_f54-123.1.roi	prd-Gap_1_t60s_E1	prd	heterozygote	lateral	left	TRUE	mid	CF	FALSE	141081	11177.6	1
prd-Gap_1_t60s_E2_CARE_s19_0x0_w1695_h1010_fliph_f47-116.2.roi	prd-Gap_1_t60s_E2	prd	heterozygote	lateral	left	TRUE	mid	CF	FALSE	54406	4303.3	2
prd-Gap_1_t60s_E3_CARE_s22_0x0_w1544_h998_fliph_f49-118.2.roi	prd-Gap_1_t60s_E3	prd	heterozygote	lateral	left	TRUE	mid	CF	FALSE	75500	6098.81	3
prd-Gap_1_t60s_E5_CARE_s22_0x0_w1800_h1032_fliph_f50-119.2.roi	prd-Gap_1_t60s_E5	prd	heterozygote	lateral	left	TRUE	mid	CF	FALSE	128277	10105	5
prd-Gap_1_t60s_E6_CARE_s21_0x0_w1720_h988_fliph_f41-110.1.roi	prd-Gap_1_t60s_E6	prd	heterozygote	lateral	left	TRUE	mid	CF	FALSE	118040	9290.72	6
prd-Gap_1_t60s_E7_CARE_s21_0x0_w1653_h1016_fliph_f17-86.1.roi	prd-Gap_1_t60s_E7	prd	heterozygote	lateral	left	TRUE	mid	CF	FALSE	118011	9125.7	7
prd-Gap_1_t60s_E8_CARE_s19_0x0_w1705_h1012_flipn_f53-122.2.roi	prd-Gap_1_t60s_E8	prd	heterozygote	lateral	left	TRUE	mid	CF	FALSE	110970	8634.94	8
prd-Gap_1_t60s_E11_CARE_s24_0x0_w1732_h1000_flipn_f30-99.2.roi	prd-Gap_1_t60s_E11	prd	heterozygote	lateral	left	TRUE	mid	CF	FALSE	48758	3601.87	11
prd-Gap_1_t60s_E15_CARE_s20_0x382_w1618_h892_fliph_f48-117.1.roi	prd-Gap_1_t60s_E15	prd	heterozygote	lateral	left	TRUE	mid	CF	FALSE	84742	6203.38	15
prd-Gap_1_t60s_E2_CARE_s19_0x0_w1695_h1010_fliph_f47-116.3.roi	prd-Gap_1_t60s_E2	prd	heterozygote	lateral	left	TRUE	post	EF	FALSE	3547	302.902	2
prd-Gap_1_t60s_E11_CARE_s24_0x0_w1732_h1000_flipn_f30-99.3.roi	prd-Gap_1_t60s_E11	prd	heterozygote	lateral	left	TRUE	post	EF	FALSE	8018	653.838	11
prd-Gap_1_t60s_E4_CARE_s19_0x0_w1743_h984_flipn_f46-115.1.roi	prd-Gap_1_t60s_E4	prd	homozygote	lateral	left	TRUE	ant	EF	FALSE	12364	808.725	4
prd-Gap_1_t60s_E9_CARE_s24_0x0_w1756_h1014_flipn_f55-124.1.roi	prd-Gap_1_t60s_E9	prd	homozygote	lateral	left	TRUE	ant	EF	FALSE	31822	1774.15	9
prd-Gap_1_t60s_E10_CARE_s24_0x224_w1706_h998_flipv_f43-112.1.roi	prd-Gap_1_t60s_E10	prd	homozygote	lateral	left	TRUE	ant	EF	FALSE	4039	258.17	10
prd-Gap_1_t60s_E12_CARE_s20_0x0_w1709_h978_fliph_f47-116.1.roi	prd-Gap_1_t60s_E12	prd	homozygote	lateral	left	TRUE	ant	EF	FALSE	9866	644.278	12
prd-Gap_1_t60s_E4_CARE_s19_0x0_w1743_h984_flipn_f46-115.2.roi	prd-Gap_1_t60s_E4	prd	homozygote	lateral	left	TRUE	mid	EF	FALSE	42148	3325.15	4
prd-Gap_1_t60s_E9_CARE_s24_0x0_w1756_h1014_flipn_f55-124.2.roi	prd-Gap_1_t60s_E9	prd	homozygote	lateral	left	TRUE	mid	EF	FALSE	20833	1544.18	9
prd-Gap_1_t60s_E10_CARE_s24_0x224_w1706_h998_flipv_f43-112.2.roi	prd-Gap_1_t60s_E10	prd	homozygote	lateral	left	TRUE	mid	CF	FALSE	97844	7177.06	10
prd-Gap_1_t60s_E12_CARE_s20_0x0_w1709_h978_fliph_f47-116.2.roi	prd-Gap_1_t60s_E12	prd	homozygote	lateral	left	TRUE	mid	EF	FALSE	15601	1240.93	12
prd-Gap_1_t60s_E16_CARE_s24_0x26_w1678_h964_flipn_f43-112.1.roi	prd-Gap_1_t60s_E16	prd	homozygote	lateral	left	TRUE	mid	EF	FALSE	22335	1744.22	16
prd-Gap_1_t60s_E9_CARE_s24_0x0_w1756_h1014_flipn_f55-124.3.roi	prd-Gap_1_t60s_E9	prd	homozygote	lateral	left	TRUE	post	EF	FALSE	3947	329.856	9
