# Supplementary material for: Patterned invagination prevents mechanical instability during gastrulation
Source: Nature. 2025 Sep 3;646(8085):627–36. doi: 10.1038/s41586-025-09480-3 (PMC12527948; doi:10.1038/s41586-025-09480-3)
Supplement: Supplementary file 10 — Source Data Extended Data Fig. 3 [file 41586_2025_9480_MOESM10_ESM.xlsx]

## Sheet: FigED3f, Depth Caut.
X	Label	Stock	Sample	Embryo	Length
1	DUP_wt_dorsal_control_2021-03-10_E1_equator.tif:0019-0255-0777:z:2/2 t:19/37 - controls #1	wt	control	2021-03-10_E1	61.075
2	DUP_wt_dorsal_control_2021-03-10_E1_equator.tif:0018-0781-0747:z:2/2 t:18/37 - controls #1	wt	control	2021-03-10_E1	64.661
3	DUP_wt_dorsal_control_2021-03-10_E2_equator.tif:0017-0279-0745:z:2/2 t:17/37 - controls #2	wt	control	2021-03-10_E2	49.747
4	DUP_wt_dorsal_control_2021-03-10_E2_equator.tif:0017-0885-0762:z:2/2 t:17/37 - controls #2	wt	control	2021-03-10_E2	50.902
5	DUP_wt_dorsal_control_2021-03-25_E5_equator.tif:0020-0234-0630:z:2/2 t:20/36 - Image 10 #5	wt	control	2021-03-25_E5	48.987
6	DUP_wt_dorsal_control_2021-03-25_E5_equator.tif:0019-0819-0587:z:2/2 t:19/36 - Image 10 #5	wt	control	2021-03-25_E5	44.758
7	DUP_eve_dorsal_control_heterozygous_2021-02-25_E4_equator.tif:0013-0257-0724:z:2/2 t:13/53 - Image 1 #4	eve	control	2021-02-25_E4	55.885
8	DUP_eve_dorsal_control_heterozygous_2021-02-25_E4_equator.tif:0015-0808-0758:z:2/2 t:15/53 - Image 1 #4	eve	control	2021-02-25_E4	57.132
9	DUP_btd_dorsal_cauterized_heterozygous_2021-03-03_E5_equator.tif:0027-0283-0712:z:2/2 t:27/50 - Image 15 #5	btd	cauterized	2021-03-03_E5	48.378
10	DUP_btd_dorsal_cauterized_heterozygous_2021-03-03_E5_equator.tif:0029-0855-0660:z:2/2 t:29/50 - Image 15 #5	btd	cauterized	2021-03-03_E5	52.93
11	DUP_wt_dorsal_cauterized_2021-03-27_E3_equator.tif:0006-0273-0614:z:2/2 t:6/25 - Image 44 #3	wt	cauterized	2021-03-27_E3	48.81
12	DUP_wt_dorsal_cauterized_2021-03-27_E3_equator.tif:0006-0811-0671:z:2/2 t:6/25 - Image 44 #3	wt	cauterized	2021-03-27_E3	48.572
13	DUP_wt_dorsal_cauterized_2021-03-25_E1_equator.tif:0018-0260-0670:z:2/2 t:18/36 - Image 10 #1	wt	cauterized	2021-03-25_E1	46.422
14	DUP_wt_dorsal_cauterized_2021-03-25_E1_equator.tif:0024-0828-0675:z:2/2 t:24/36 - Image 10 #1	wt	cauterized	2021-03-25_E1	46.569
17	DUP_btd_dorsal_control_heterozygous_2021-04-22_E3_equator.tif:0030-0230-0750:z:2/2 t:30/39 - Image 1 #3	btd	control	2021-04-22_E3	63.951
18	DUP_btd_dorsal_control_heterozygous_2021-04-22_E3_equator.tif:0030-0765-0643:z:2/2 t:30/39 - Image 1 #3	btd	control	2021-04-22_E3	68.727
19	DUP_eve_dorsal_control_heterozygous_2021-04-23_E3_equator.tif:0014-0232-0669:z:2/2 t:14/32 - Image 7 #3	eve	control	2021-04-23_E3	55.903
20	DUP_eve_dorsal_control_heterozygous_2021-04-23_E3_equator.tif:0015-0765-0647:z:2/2 t:15/32 - Image 7 #3	eve	control	2021-04-23_E3	60.316
21	DUP_eve_dorsal_control_heterozygous_2021-04-23_E4_equator.tif:0025-0301-0677:z:2/2 t:25/32 - Image 7 #4	eve	control	2021-04-23_E4	54.383
22	DUP_eve_dorsal_control_heterozygous_2021-04-23_E4_equator.tif:0025-0821-0687:z:2/2 t:25/32 - Image 7 #4	eve	control	2021-04-23_E4	56.343

## Sheet: FigED2h, Tortuosity (btd)
timepoint	minute	length	tortuosity	delta_length	stock	sample	embryo	side
TP01	0	213.549	1.02978	0	btd	cauterized	2021-02-16_E2	right
TP02	2.63	215.011	1.03675	1.462	btd	cauterized	2021-02-16_E2	right
TP03	5.26	214.839	1.0358	1.29	btd	cauterized	2021-02-16_E2	right
TP04	7.89	213.721	1.03058	0.172	btd	cauterized	2021-02-16_E2	right
TP05	10.52	214.925	1.03641	1.376	btd	cauterized	2021-02-16_E2	right
TP06	13.15	215.441	1.03896	1.892	btd	cauterized	2021-02-16_E2	right
TP07	15.78	216.472	1.04394	2.923	btd	cauterized	2021-02-16_E2	right
TP08	18.41	219.482	1.05835	5.933	btd	cauterized	2021-02-16_E2	right
TP09	21.04	216.73	1.04501	3.181	btd	cauterized	2021-02-16_E2	right
TP10	23.67	216.73	1.04511	3.181	btd	cauterized	2021-02-16_E2	right
TP11	26.3	219.654	1.05921	6.105	btd	cauterized	2021-02-16_E2	right
TP12	28.93	217.762	1.05013	4.213	btd	cauterized	2021-02-16_E2	right
TP13	31.56	218.278	1.05257	4.729	btd	cauterized	2021-02-16_E2	right
TP14	34.19	216.644	1.04465	3.095	btd	cauterized	2021-02-16_E2	right
TP15	36.82	215.355	1.03824	1.806	btd	cauterized	2021-02-16_E2	right
TP16	39.45	216.73	1.04511	3.181	btd	cauterized	2021-02-16_E2	right
TP17	42.08	216.215	1.04248	2.666	btd	cauterized	2021-02-16_E2	right
TP18	44.71	217.418	1.04832	3.869	btd	cauterized	2021-02-16_E2	right
TP19	47.34	216.043	1.04165	2.494	btd	cauterized	2021-02-16_E2	right
TP20	49.97	215.097	1.03715	1.548	btd	cauterized	2021-02-16_E2	right
TP01	0	213.119	1.02774	0	btd	cauterized	2021-02-16_E2	left
TP02	2.63	212.689	1.0255	-0.43	btd	cauterized	2021-02-16_E2	left
TP03	5.26	212.861	1.02643	-0.258	btd	cauterized	2021-02-16_E2	left
TP04	7.89	211.916	1.02186	-1.203	btd	cauterized	2021-02-16_E2	left
TP05	10.52	212.689	1.0257	-0.43	btd	cauterized	2021-02-16_E2	left
TP06	13.15	213.033	1.02734	-0.086	btd	cauterized	2021-02-16_E2	left
TP07	15.78	212.518	1.02471	-0.601	btd	cauterized	2021-02-16_E2	left
TP08	18.41	213.549	1.0298	0.43	btd	cauterized	2021-02-16_E2	left
TP09	21.04	213.463	1.0294	0.344	btd	cauterized	2021-02-16_E2	left
TP10	23.67	213.549	1.02965	0.43	btd	cauterized	2021-02-16_E2	left
TP11	26.3	214.581	1.03475	1.462	btd	cauterized	2021-02-16_E2	left
TP12	28.93	211.658	1.02066	-1.461	btd	cauterized	2021-02-16_E2	left
TP13	31.56	213.893	1.03138	0.774	btd	cauterized	2021-02-16_E2	left
TP14	34.19	213.377	1.02895	0.258	btd	cauterized	2021-02-16_E2	left
TP15	36.82	214.581	1.0347	1.462	btd	cauterized	2021-02-16_E2	left
TP16	39.45	215.183	1.03771	2.064	btd	cauterized	2021-02-16_E2	left
TP17	42.08	217.332	1.04809	4.213	btd	cauterized	2021-02-16_E2	left
TP18	44.71	215.613	1.03968	2.494	btd	cauterized	2021-02-16_E2	left
TP19	47.34	214.495	1.03426	1.376	btd	cauterized	2021-02-16_E2	left
TP20	49.97	214.065	1.03224	0.946	btd	cauterized	2021-02-16_E2	left
TP01	0	210.626	1.01572	0	btd	cauterized	2021-02-18_E4	right
TP02	2.63	209.594	1.01076	-1.032	btd	cauterized	2021-02-18_E4	right
TP03	5.26	210.454	1.01491	-0.172	btd	cauterized	2021-02-18_E4	right
TP04	7.89	210.368	1.0145	-0.258	btd	cauterized	2021-02-18_E4	right
TP05	10.52	210.626	1.01576	0	btd	cauterized	2021-02-18_E4	right
TP06	13.15	210.282	1.01409	-0.344	btd	cauterized	2021-02-18_E4	right
TP07	15.78	210.11	1.01326	-0.516	btd	cauterized	2021-02-18_E4	right
TP08	18.41	209.766	1.01159	-0.86	btd	cauterized	2021-02-18_E4	right
TP09	21.04	210.97	1.01741	0.344	btd	cauterized	2021-02-18_E4	right
TP10	23.67	210.368	1.01449	-0.258	btd	cauterized	2021-02-18_E4	right
TP11	26.3	209.852	1.01201	-0.774	btd	cauterized	2021-02-18_E4	right
TP12	28.93	210.54	1.01534	-0.086	btd	cauterized	2021-02-18_E4	right
TP13	31.56	210.196	1.01366	-0.43	btd	cauterized	2021-02-18_E4	right
TP14	34.19	210.798	1.01655	0.172	btd	cauterized	2021-02-18_E4	right
TP15	36.82	211.142	1.01819	0.516	btd	cauterized	2021-02-18_E4	right
TP16	39.45	211.486	1.01987	0.86	btd	cauterized	2021-02-18_E4	right
TP17	42.08	210.454	1.01489	-0.172	btd	cauterized	2021-02-18_E4	right
TP18	44.71	210.97	1.01737	0.344	btd	cauterized	2021-02-18_E4	right
TP19	47.34	211.056	1.0178	0.43	btd	cauterized	2021-02-18_E4	right
TP20	49.97	211.4	1.01948	0.774	btd	cauterized	2021-02-18_E4	right
TP01	0	209.422	1.00994	0	btd	cauterized	2021-02-18_E4	left
TP02	2.63	209.938	1.01242	0.516	btd	cauterized	2021-02-18_E4	left
TP03	5.26	210.196	1.01366	0.774	btd	cauterized	2021-02-18_E4	left
TP04	7.89	209.852	1.01201	0.43	btd	cauterized	2021-02-18_E4	left
TP05	10.52	209.852	1.01201	0.43	btd	cauterized	2021-02-18_E4	left
TP06	13.15	209.508	1.01035	0.086	btd	cauterized	2021-02-18_E4	left
TP07	15.78	210.368	1.01449	0.946	btd	cauterized	2021-02-18_E4	left
TP08	18.41	209.766	1.01159	0.344	btd	cauterized	2021-02-18_E4	left
TP09	21.04	209.852	1.01202	0.43	btd	cauterized	2021-02-18_E4	left
TP10	23.67	209.852	1.012	0.43	btd	cauterized	2021-02-18_E4	left
TP11	26.3	209.938	1.01243	0.516	btd	cauterized	2021-02-18_E4	left
TP12	28.93	210.024	1.01281	0.602	btd	cauterized	2021-02-18_E4	left
TP13	31.56	209.766	1.01157	0.344	btd	cauterized	2021-02-18_E4	left
TP14	34.19	210.11	1.01323	0.688	btd	cauterized	2021-02-18_E4	left
TP15	36.82	209.594	1.01074	0.172	btd	cauterized	2021-02-18_E4	left
TP16	39.45	209.852	1.01194	0.43	btd	cauterized	2021-02-18_E4	left
TP17	42.08	210.196	1.01362	0.774	btd	cauterized	2021-02-18_E4	left
TP18	44.71	210.454	1.01488	1.032	btd	cauterized	2021-02-18_E4	left
TP19	47.34	210.54	1.01532	1.118	btd	cauterized	2021-02-18_E4	left
TP20	49.97	210.454	1.01488	1.032	btd	cauterized	2021-02-18_E4	left
TP01	0	211.142	1.01817	0	btd	cauterized	2021-03-03_E2	right
TP02	2.63	210.282	1.01402	-0.86	btd	cauterized	2021-03-03_E2	right
TP03	5.26	210.454	1.01483	-0.688	btd	cauterized	2021-03-03_E2	right
TP04	7.89	210.97	1.01732	-0.172	btd	cauterized	2021-03-03_E2	right
TP05	10.52	210.626	1.01566	-0.516	btd	cauterized	2021-03-03_E2	right
TP06	13.15	211.228	1.01855	0.086	btd	cauterized	2021-03-03_E2	right
TP07	15.78	212.088	1.02262	0.946	btd	cauterized	2021-03-03_E2	right
TP08	18.41	211.83	1.02127	0.688	btd	cauterized	2021-03-03_E2	right
TP09	21.04	211.314	1.01887	0.172	btd	cauterized	2021-03-03_E2	right
TP10	23.67	213.033	1.02707	1.891	btd	cauterized	2021-03-03_E2	right
TP11	26.3	213.205	1.02785	2.063	btd	cauterized	2021-03-03_E2	right
TP12	28.93	213.033	1.02726	1.891	btd	cauterized	2021-03-03_E2	right
TP13	31.56	213.377	1.02892	2.235	btd	cauterized	2021-03-03_E2	right
TP14	34.19	213.119	1.02763	1.977	btd	cauterized	2021-03-03_E2	right
TP15	36.82	212.861	1.02637	1.719	btd	cauterized	2021-03-03_E2	right
TP16	39.45	212.689	1.02558	1.547	btd	cauterized	2021-03-03_E2	right
TP17	42.08	212.088	1.02269	0.946	btd	cauterized	2021-03-03_E2	right
TP18	44.71	212.088	1.02269	0.946	btd	cauterized	2021-03-03_E2	right
TP19	47.34	212.26	1.02349	1.118	btd	cauterized	2021-03-03_E2	right
TP20	49.97	212.432	1.02428	1.29	btd	cauterized	2021-03-03_E2	right
TP01	0	211.658	1.02073	0	btd	cauterized	2021-03-03_E2	left
TP02	2.63	210.884	1.01699	-0.774	btd	cauterized	2021-03-03_E2	left
TP03	5.26	211.314	1.01907	-0.344	btd	cauterized	2021-03-03_E2	left
TP04	7.89	211.228	1.01865	-0.43	btd	cauterized	2021-03-03_E2	left
TP05	10.52	211.228	1.01865	-0.43	btd	cauterized	2021-03-03_E2	left
TP06	13.15	210.884	1.01699	-0.774	btd	cauterized	2021-03-03_E2	left
TP07	15.78	211.486	1.01989	-0.172	btd	cauterized	2021-03-03_E2	left
TP08	18.41	212.088	1.02281	0.43	btd	cauterized	2021-03-03_E2	left
TP09	21.04	210.97	1.01741	-0.688	btd	cauterized	2021-03-03_E2	left
TP10	23.67	211.658	1.02072	0	btd	cauterized	2021-03-03_E2	left
TP11	26.3	212.775	1.02612	1.117	btd	cauterized	2021-03-03_E2	left
TP12	28.93	212.518	1.02488	0.86	btd	cauterized	2021-03-03_E2	left
TP13	31.56	211.056	1.01783	-0.602	btd	cauterized	2021-03-03_E2	left
TP14	34.19	211.658	1.02073	0	btd	cauterized	2021-03-03_E2	left
TP15	36.82	211.4	1.01949	-0.258	btd	cauterized	2021-03-03_E2	left
TP16	39.45	211.228	1.01866	-0.43	btd	cauterized	2021-03-03_E2	left
TP17	42.08	211.83	1.02156	0.172	btd	cauterized	2021-03-03_E2	left
TP18	44.71	212.088	1.02281	0.43	btd	cauterized	2021-03-03_E2	left
TP19	47.34	210.454	1.01492	-1.204	btd	cauterized	2021-03-03_E2	left
TP20	49.97	211.056	1.01782	-0.602	btd	cauterized	2021-03-03_E2	left
TP01	0	210.626	1.01574	0	btd	cauterized	2021-03-04_E1	left
TP02	2.63	211.056	1.01782	0.43	btd	cauterized	2021-03-04_E1	left
TP03	5.26	210.712	1.01613	0.086	btd	cauterized	2021-03-04_E1	left
TP04	7.89	210.54	1.0153	-0.086	btd	cauterized	2021-03-04_E1	left
TP05	10.52	210.798	1.01655	0.172	btd	cauterized	2021-03-04_E1	left
TP06	13.15	211.056	1.0178	0.43	btd	cauterized	2021-03-04_E1	left
TP07	15.78	211.056	1.01779	0.43	btd	cauterized	2021-03-04_E1	left
TP08	18.41	210.54	1.01533	-0.086	btd	cauterized	2021-03-04_E1	left
TP09	21.04	211.056	1.0178	0.43	btd	cauterized	2021-03-04_E1	left
TP10	23.67	210.97	1.01738	0.344	btd	cauterized	2021-03-04_E1	left
TP11	26.3	210.97	1.01738	0.344	btd	cauterized	2021-03-04_E1	left
TP12	28.93	211.314	1.01906	0.688	btd	cauterized	2021-03-04_E1	left
TP13	31.56	211.056	1.01782	0.43	btd	cauterized	2021-03-04_E1	left
TP14	34.19	210.712	1.01616	0.086	btd	cauterized	2021-03-04_E1	left
TP15	36.82	210.798	1.01657	0.172	btd	cauterized	2021-03-04_E1	left
TP16	39.45	211.916	1.02197	1.29	btd	cauterized	2021-03-04_E1	left
TP17	42.08	211.572	1.02031	0.946	btd	cauterized	2021-03-04_E1	left
TP18	44.71	211.658	1.02071	1.032	btd	cauterized	2021-03-04_E1	left
TP19	47.34	212.088	1.0228	1.462	btd	cauterized	2021-03-04_E1	left
TP20	49.97	211.4	1.01948	0.774	btd	cauterized	2021-03-04_E1	left
TP01	0	211.228	1.01865	0	btd	control	2021-02-15_E5	right
TP02	2.63	210.884	1.01699	-0.344	btd	control	2021-02-15_E5	right
TP03	5.26	212.002	1.02237	0.774	btd	control	2021-02-15_E5	right
TP04	7.89	211.314	1.01906	0.086	btd	control	2021-02-15_E5	right
TP05	10.52	212.518	1.02488	1.29	btd	control	2021-02-15_E5	right
TP06	13.15	213.463	1.02944	2.235	btd	control	2021-02-15_E5	right
TP07	15.78	214.667	1.03522	3.439	btd	control	2021-02-15_E5	right
TP08	18.41	217.16	1.04727	5.932	btd	control	2021-02-15_E5	right
TP09	21.04	218.364	1.05307	7.136	btd	control	2021-02-15_E5	right
TP10	23.67	219.568	1.05888	8.34	btd	control	2021-02-15_E5	right
TP11	26.3	222.319	1.07215	11.091	btd	control	2021-02-15_E5	right
TP12	28.93	217.676	1.04975	6.448	btd	control	2021-02-15_E5	right
TP13	31.56	214.667	1.03523	3.439	btd	control	2021-02-15_E5	right
TP14	34.19	213.377	1.02902	2.149	btd	control	2021-02-15_E5	right
TP15	36.82	212.861	1.02653	1.633	btd	control	2021-02-15_E5	right
TP16	39.45	212.861	1.02652	1.633	btd	control	2021-02-15_E5	right
TP17	42.08	212.947	1.02694	1.719	btd	control	2021-02-15_E5	right
TP18	44.71	211.228	1.01865	0	btd	control	2021-02-15_E5	right
TP19	47.34	213.033	1.02736	1.805	btd	control	2021-02-15_E5	right
TP20	49.97	212.432	1.02446	1.204	btd	control	2021-02-15_E5	right
TP01	0	211.486	1.0199	0	btd	control	2021-02-15_E5	left
TP02	2.63	211.056	1.01782	-0.43	btd	control	2021-02-15_E5	left
TP03	5.26	211.572	1.02031	0.086	btd	control	2021-02-15_E5	left
TP04	7.89	211.658	1.02073	0.172	btd	control	2021-02-15_E5	left
TP05	10.52	211.486	1.01989	0	btd	control	2021-02-15_E5	left
TP06	13.15	215.011	1.0369	3.525	btd	control	2021-02-15_E5	left
TP07	15.78	219.396	1.05804	7.91	btd	control	2021-02-15_E5	left
TP08	18.41	216.3	1.04312	4.814	btd	control	2021-02-15_E5	left
TP09	21.04	219.138	1.0568	7.652	btd	control	2021-02-15_E5	left
TP10	23.67	216.215	1.04271	4.729	btd	control	2021-02-15_E5	left
TP11	26.3	216.386	1.04351	4.9	btd	control	2021-02-15_E5	left
TP12	28.93	215.441	1.03898	3.955	btd	control	2021-02-15_E5	left
TP13	31.56	214.581	1.03482	3.095	btd	control	2021-02-15_E5	left
TP14	34.19	213.119	1.02778	1.633	btd	control	2021-02-15_E5	left
TP15	36.82	213.807	1.03109	2.321	btd	control	2021-02-15_E5	left
TP16	39.45	212.947	1.02694	1.461	btd	control	2021-02-15_E5	left
TP17	42.08	213.291	1.02858	1.805	btd	control	2021-02-15_E5	left
TP18	44.71	213.721	1.03065	2.235	btd	control	2021-02-15_E5	left
TP19	47.34	213.721	1.03065	2.235	btd	control	2021-02-15_E5	left
TP20	49.97	214.581	1.03482	3.095	btd	control	2021-02-15_E5	left
TP01	0	209.594	1.01078	0	btd	control	2021-04-22_E2	right
TP02	2.63	210.712	1.01617	1.118	btd	control	2021-04-22_E2	right
TP03	5.26	211.314	1.01907	1.72	btd	control	2021-04-22_E2	right
TP04	7.89	212.088	1.0228	2.494	btd	control	2021-04-22_E2	right
TP05	10.52	213.549	1.02984	3.955	btd	control	2021-04-22_E2	right
TP06	13.15	214.151	1.03274	4.557	btd	control	2021-04-22_E2	right
TP07	15.78	213.807	1.03109	4.213	btd	control	2021-04-22_E2	right
TP08	18.41	214.065	1.03234	4.471	btd	control	2021-04-22_E2	right
TP09	21.04	215.011	1.0369	5.417	btd	control	2021-04-22_E2	right
TP10	23.67	217.16	1.04727	7.566	btd	control	2021-04-22_E2	right
TP11	26.3	219.224	1.05721	9.63	btd	control	2021-04-22_E2	right
TP12	28.93	223.371	1.0772	13.777	btd	control	2021-04-22_E2	right
TP13	31.56	219.568	1.05887	9.974	btd	control	2021-04-22_E2	right
TP14	34.19	219.912	1.06054	10.318	btd	control	2021-04-22_E2	right
TP15	36.82	218.622	1.05431	9.028	btd	control	2021-04-22_E2	right
TP16	39.45	217.246	1.04768	7.652	btd	control	2021-04-22_E2	right
TP17	42.08	218.794	1.05512	9.2	btd	control	2021-04-22_E2	right
TP18	44.71	216.988	1.04644	7.394	btd	control	2021-04-22_E2	right
TP19	47.34	218.45	1.05349	8.856	btd	control	2021-04-22_E2	right
TP20	49.97	220.771	1.06468	11.177	btd	control	2021-04-22_E2	right
TP01	0	210.454	1.01493	0	btd	control	2021-04-22_E2	left
TP02	2.63	209.68	1.01119	-0.774	btd	control	2021-04-22_E2	left
TP03	5.26	211.056	1.01782	0.602	btd	control	2021-04-22_E2	left
TP04	7.89	211.486	1.01977	1.032	btd	control	2021-04-22_E2	left
TP05	10.52	212.603	1.02502	2.149	btd	control	2021-04-22_E2	left
TP06	13.15	212.518	1.02483	2.064	btd	control	2021-04-22_E2	left
TP07	15.78	213.893	1.03151	3.439	btd	control	2021-04-22_E2	left
TP08	18.41	212.947	1.02695	2.493	btd	control	2021-04-22_E2	left
TP09	21.04	216.215	1.0427	5.761	btd	control	2021-04-22_E2	left
TP10	23.67	217.074	1.04685	6.62	btd	control	2021-04-22_E2	left
TP11	26.3	216.558	1.04435	6.104	btd	control	2021-04-22_E2	left
TP12	28.93	215.871	1.04105	5.417	btd	control	2021-04-22_E2	left
TP13	31.56	216.386	1.04353	5.932	btd	control	2021-04-22_E2	left
TP14	34.19	216.129	1.04229	5.675	btd	control	2021-04-22_E2	left
TP15	36.82	216.129	1.04229	5.675	btd	control	2021-04-22_E2	left
TP16	39.45	215.957	1.04146	5.503	btd	control	2021-04-22_E2	left
TP17	42.08	215.699	1.04022	5.245	btd	control	2021-04-22_E2	left
TP18	44.71	216.215	1.04271	5.761	btd	control	2021-04-22_E2	left
TP19	47.34	216.644	1.04477	6.19	btd	control	2021-04-22_E2	left
TP20	49.97	215.097	1.03728	4.643	btd	control	2021-04-22_E2	left
