# Supplementary material for: Patterned invagination prevents mechanical instability during gastrulation
Source: Nature. 2025 Sep 3;646(8085):627–36. doi: 10.1038/s41586-025-09480-3 (PMC12527948; doi:10.1038/s41586-025-09480-3)
Supplement: Supplementary file 11 — Source Data Extended Data Fig. 5 [file 41586_2025_9480_MOESM11_ESM.xlsx]

## Sheet: FigED5b, CF+GB (slp)
stack	length_egg	length_trunk	length_gb	position_cf	position_gb	frame_ic	frame_step	zygosity
2019-07-25_MAX_slpGap_t70s_z3_E14_sub20.tif	479	315	60	65.8	12.5	69	70	heterozygote
2019-07-25_MAX_slpGap_t70s_z3_E13_sub20.tif	525	362	29	68.8	5.6	42	70	heterozygote
2019-07-25_MAX_slpGap_t70s_z3_E11_sub20.tif	550	384	48	69.8	8.7	21	70	heterozygote
2019-07-25_MAX_slpGap_t70s_z3_E9_sub20.tif	497	342	60	68.7	12	49	70	heterozygote
2019-07-25_MAX_slpGap_t70s_z3_E8_sub20.tif	554	372	36	67.2	6.5	35	70	heterozygote
2019-07-25_MAX_slpGap_t70s_z3_E7_sub20.tif	504	331	31	65.6	6.2	16	70	heterozygote
2019-07-25_MAX_slpGap_t70s_z3_E6_sub20.tif	490	327	30	66.8	6.1	43	70	heterozygote
2019-07-25_MAX_slpGap_t70s_z3_E5_sub20.tif	535	372	40	69.5	7.5	28	70	heterozygote
2019-07-25_MAX_slpGap_t70s_z3_E4_sub20.tif	464	311	85	67	18.2	32	70	heterozygote
2019-07-25_MAX_slpGap_t70s_z3_E3_sub20.tif	524	348	75	66.4	14.4	45	70	heterozygote
2019-07-25_MAX_slpGap_t70s_z3_E2_sub20.tif	522	365	69	69.9	13.3	30	70	heterozygote
2019-07-25_MAX_slpGap_t70s_z3_E1_sub20.tif	509	355	33	69.6	6.4	22	70	heterozygote
2019-07-03_MAX_slpGap_t50s_z3_E13_sub20.tif	507	342	64	67.5	12.6	81	50	heterozygote
2019-07-03_MAX_slpGap_t50s_z3_E12_sub20.tif	481	332	37	69.1	7.7	51	50	heterozygote
2019-07-03_MAX_slpGap_t50s_z3_E11_sub20.tif	510	340	60	66.6	11.7	86	50	heterozygote
2019-07-03_MAX_slpGap_t50s_z3_E5_sub20.tif	481	319	73	66.2	15.1	82	50	heterozygote
2019-07-03_MAX_slpGap_t50s_z3_E3_sub20.tif	512	351	32	68.6	6.3	57	50	heterozygote
2019-07-03_MAX_slpGap_t50s_z3_E2_sub20.tif	504	335	53	66.5	10.5	54	50	heterozygote
2019-06-27_MAX_slpGap_t45_z3_E4_sub20.tif	488	323	23	66.2	4.7	17	45	heterozygote
2019-06-27_MAX_slpGap_t45_z3_E3_sub20.tif	484	330	45	68.3	9.2	27	45	heterozygote
2019-06-27_MAX_slpGap_t45_z3_E2_sub20.tif	486	319	50	65.5	10.3	88	45	heterozygote
2019-06-27_MAX_slpGap_t45_z3_E1_sub20.tif	502	344	39	68.6	7.7	93	45	heterozygote
2019-04-25_MAX_slp-CTGap_1_t45s_z3_G5_C1_sub20.tif	538	360	41	67	7.7	34	45	heterozygote
2019-04-25_MAX_slp-CTGap_1_t45s_z3_G3_C1_sub20.tif	495	339	48	68.5	9.8	83	45	heterozygote
2019-04-25_MAX_slp-CTGap_1_t45s_z3_G2_C1_sub20.tif	525	362	51	68.9	9.8	44	45	heterozygote
2019-04-25_MAX_slp-CTGap_1_t45s_z3_G1_sub20.tif	531	350	49	66	9.2	54	45	heterozygote
2019-07-25_MAX_slpGap_t70s_z3_E16_sub20.tif	518	376	99	72.6	19.2	56	70	homozygote
2019-07-25_MAX_slpGap_t70s_z3_E15_sub20.tif	513	372	93	72.4	18.1	44	70	homozygote
2019-07-03_MAX_slpGap_t50s_z3_E9_sub20.tif	464	339	55	73.1	11.9	73	50	homozygote
2019-07-03_MAX_slpGap_t50s_z3_E7_sub20.tif	514	374	106	72.8	20.7	84	50	homozygote
2019-07-03_MAX_slpGap_t50s_z3_E4_sub20.tif	529	392	66	74.2	12.5	62	50	homozygote
2019-07-03_MAX_slpGap_t50s_z3_E1_sub20.tif	513	377	96	73.5	18.7	86	50	homozygote
2019-04-25_MAX_slp-CTGap_1_t45s_z3_G4_sub20.tif	503	373	117	74	23.3	79	45	homozygote
